# Supplementary material for: Abyssal fauna of the UK-1 polymetallic nodule exploration area, Clarion-Clipperton Zone, central Pacific Ocean: Mollusca
Source: Zookeys. 2017 Oct 10;(707):1–46. doi: 10.3897/zookeys.707.13042 (PMC5674146; doi:10.3897/zookeys.707.13042)
Supplement: XML Treatment for Myonera [file zookeys.707.13042-treatment1.xml]

<!DOCTYPE tp:taxon-treatment
  PUBLIC "-//TaxonX//DTD Taxonomic Treatment Publishing DTD v0 20100105//EN" "tax-treatment-NSO.dtd">
<tp:taxon-treatment xmlns:tp="http://www.plazi.org/taxpub"><tp:treatment-meta><kwd-group><label>Taxon classification</label><kwd><named-content xmlns:xlink="http://www.w3.org/1999/xlink" content-type="kingdom">Animalia</named-content></kwd><kwd><named-content xmlns:xlink="http://www.w3.org/1999/xlink" content-type="order">Pholadomyoida</named-content></kwd><kwd><named-content xmlns:xlink="http://www.w3.org/1999/xlink" content-type="family">Cuspidariidae</named-content></kwd></kwd-group><mixed-citation publication-type="journal"><person-group><name><surname>Wiklund</surname><given-names>Helena</given-names></name><name><surname>Taylor</surname><given-names>John D.</given-names></name><name><surname>Dahlgren</surname><given-names>Thomas G.</given-names></name><name><surname>Todt</surname><given-names>Christiane</given-names></name><name><surname>Ikebe</surname><given-names>Chiho</given-names></name><name><surname>Rabone</surname><given-names>Muriel</given-names></name><name><surname>Glover</surname><given-names>Adrian G.</given-names></name></person-group><article-title>Abyssal fauna of the UK-1 polymetallic nodule exploration area, Clarion-Clipperton Zone, central Pacific Ocean: <tp:taxon-name><tp:taxon-name-part taxon-name-part-type="phylum">Mollusca</tp:taxon-name-part></tp:taxon-name></article-title><source>Zookeys</source><day>10</day><month>10</month><year>2017</year><volume>2017</volume><issue>707</issue><fpage>1</fpage><lpage>46</lpage><pub-id pub-id-type="doi">10.3897/zookeys.707.13042</pub-id></mixed-citation></tp:treatment-meta><tp:nomenclature><tp:taxon-name>
                      <tp:taxon-name-part taxon-name-part-type="genus" reg="Myonera">Myonera</tp:taxon-name-part>
                    </tp:taxon-name><tp:taxon-authority>sp. (NHM_186)</tp:taxon-authority></tp:nomenclature><tp:treatment-sec sec-type="material" id="SECID0ED4AG"><title>Materials examined.</title><p>NHM_186 NHMUK 20170037, collected 2013-10-13, <named-content xmlns:xlink="http://www.w3.org/1999/xlink" content-type="dwc:verbatimCoordinates" xlink:type="simple"><named-content content-type="geo-json" specific-use="{&#34;type&#34;:&#34;Point&#34;,&#34;coordinates&#34;:[-116.550180,13.934820]}" id="NCID0EM4AG" xlink:type="simple">13.93482 -116.55018</named-content></named-content>, 4082 m. <ext-link xmlns:xlink="http://www.w3.org/1999/xlink" xlink:type="simple" ext-link-type="uri" xlink:href="http://data.nhm.ac.uk/object/45033e06-fb54-49d5-b632-767e63c1cfd3">http://data.nhm.ac.uk/object/45033e06-fb54-49d5-b632-767e63c1cfd3</ext-link></p></tp:treatment-sec><tp:treatment-sec sec-type="description" id="SECID0EV4AG"><title>Description.</title><p>Shell thin, translucent, sub-ovate tapering posteriorly. Postero-dorsal margin straight. Rostrum short, demarcated by single, carinate radial rib. Sculpture of a few strong, widely spaced, commarginal lamellae, reduced on rostrum. Shell surface minutely pustulose (Fig. <xref ref-type="fig" rid="F2">2</xref>). Maximum length 1.5 mm, maximum height 1 mm.</p><fig id="F2" position="float" orientation="portrait"><label>Figure 2.</label><caption><p>
                          <italic><tp:taxon-name><tp:taxon-name-part taxon-name-part-type="genus" reg="Myonera">Myonera</tp:taxon-name-part></tp:taxon-name></italic> sp. (NHM_186) <bold>A</bold> Live specimen imaged at sea, slightly broken shell with live animal <bold>B</bold> Detail of hinge <bold>C</bold> Detail of shell ornamentation. Scale bar: 0.5 mm (<bold>A</bold>). Image attribution Glover, Dahlgren and Wiklund, 2017.</p></caption><graphic xmlns:xlink="http://www.w3.org/1999/xlink" xlink:href="zookeys-707-001-g002.jpg" position="float" orientation="portrait" xlink:type="simple" id="oo_160398.jpg"/></fig></tp:treatment-sec><tp:treatment-sec sec-type="Genetic data" id="SECID0E25AG"><title>Genetic data.</title><p>GenBank NHM_186 18S-<ext-link xmlns:xlink="http://www.w3.org/1999/xlink" ext-link-type="gen" xlink:href="MF157481" xlink:type="simple">MF157481</ext-link>, <abbrev xmlns:xlink="http://www.w3.org/1999/xlink" xlink:title="cytochrome c oxidase subunit I" id="ABBRID0EB6AG" xlink:type="simple">COI</abbrev>-<ext-link xmlns:xlink="http://www.w3.org/1999/xlink" ext-link-type="gen" xlink:href="MF157508" xlink:type="simple">MF157508</ext-link>.</p></tp:treatment-sec><tp:treatment-sec sec-type="remarks" id="SECID0EF6AG"><title>Remarks.</title><p>The species resembles the supposedly cosmopolitan form <italic><tp:taxon-name><tp:taxon-name-part taxon-name-part-type="genus" reg="Myonera">Myonera</tp:taxon-name-part> <tp:taxon-name-part taxon-name-part-type="species" reg="alleni">alleni</tp:taxon-name-part></tp:taxon-name></italic> Poutiers &amp; Bernard, 1995, previously as <italic><tp:taxon-name><tp:taxon-name-part taxon-name-part-type="genus" reg="Myonera">Myonera</tp:taxon-name-part> <tp:taxon-name-part taxon-name-part-type="species" reg="atlantica">atlantica</tp:taxon-name-part></tp:taxon-name></italic> (Allen &amp; Morgan, 1981). However, the type locality for this species is from the deep north Atlantic and no genetic data are available for comparison. No similar species is recorded from deep water of the eastern Pacific. Forms a unique monophyletic clade with two other cuspidariid species distinct from all other AB01 specimens (Fig. <xref ref-type="fig" rid="F5">5</xref>). No genetic matches on GenBank.</p></tp:treatment-sec><tp:treatment-sec sec-type="ecology" id="SECID0EFABG"><title>Ecology.</title><p>Found in polymetallic nodule province.</p></tp:treatment-sec><tp:treatment-sec><!--Section generated to contain objects referenced in tp:taxon-treatment.--><fig id="F5" position="float" orientation="portrait"><label>Figure 5.</label><caption><p>Phylogenetic analysis of <tp:taxon-name><tp:taxon-name-part taxon-name-part-type="class">Bivalvia</tp:taxon-name-part></tp:taxon-name>: <tp:taxon-name><tp:taxon-name-part taxon-name-part-type="subclass">Heterodonta</tp:taxon-name-part></tp:taxon-name>. 50% majority rule consensus tree from the Bayesian analyses using 18S and <abbrev xmlns:xlink="http://www.w3.org/1999/xlink" xlink:title="cytochrome c oxidase subunit I" id="ABBRID0EZPBG" xlink:type="simple">COI</abbrev>. Asterisks denotes support values of 95 or above.</p></caption><graphic xmlns:xlink="http://www.w3.org/1999/xlink" xlink:href="zookeys-707-001-g005.jpg" position="float" orientation="portrait" xlink:type="simple" id="oo_160401.jpg"/></fig></tp:treatment-sec></tp:taxon-treatment>
