# Supplementary material for: Abyssal fauna of the UK-1 polymetallic nodule exploration area, Clarion-Clipperton Zone, central Pacific Ocean: Mollusca
Source: Zookeys. 2017 Oct 10;(707):1–46. doi: 10.3897/zookeys.707.13042 (PMC5674146; doi:10.3897/zookeys.707.13042)
Supplement: XML Treatment for Thyasira [file zookeys.707.13042-treatment2.xml]

<!DOCTYPE tp:taxon-treatment
  PUBLIC "-//TaxonX//DTD Taxonomic Treatment Publishing DTD v0 20100105//EN" "tax-treatment-NSO.dtd">
<tp:taxon-treatment xmlns:tp="http://www.plazi.org/taxpub"><tp:treatment-meta><kwd-group><label>Taxon classification</label><kwd><named-content xmlns:xlink="http://www.w3.org/1999/xlink" content-type="kingdom">Animalia</named-content></kwd><kwd><named-content xmlns:xlink="http://www.w3.org/1999/xlink" content-type="order">Pholadomyoida</named-content></kwd><kwd><named-content xmlns:xlink="http://www.w3.org/1999/xlink" content-type="family">Thyasiridae</named-content></kwd></kwd-group><mixed-citation publication-type="journal"><person-group><name><surname>Wiklund</surname><given-names>Helena</given-names></name><name><surname>Taylor</surname><given-names>John D.</given-names></name><name><surname>Dahlgren</surname><given-names>Thomas G.</given-names></name><name><surname>Todt</surname><given-names>Christiane</given-names></name><name><surname>Ikebe</surname><given-names>Chiho</given-names></name><name><surname>Rabone</surname><given-names>Muriel</given-names></name><name><surname>Glover</surname><given-names>Adrian G.</given-names></name></person-group><article-title>Abyssal fauna of the UK-1 polymetallic nodule exploration area, Clarion-Clipperton Zone, central Pacific Ocean: <tp:taxon-name><tp:taxon-name-part taxon-name-part-type="phylum">Mollusca</tp:taxon-name-part></tp:taxon-name></article-title><source>Zookeys</source><day>10</day><month>10</month><year>2017</year><volume>2017</volume><issue>707</issue><fpage>1</fpage><lpage>46</lpage><pub-id pub-id-type="doi">10.3897/zookeys.707.13042</pub-id></mixed-citation></tp:treatment-meta><tp:nomenclature><tp:taxon-name>
                      <tp:taxon-name-part taxon-name-part-type="genus" reg="Thyasira">Thyasira</tp:taxon-name-part>
                    </tp:taxon-name><tp:taxon-authority>sp. (NHM_180)</tp:taxon-authority></tp:nomenclature><tp:treatment-sec sec-type="material" id="SECID0ECCBG"><title>Material examined.</title><p>NHM_051 NHMUK 20170038, collected 2013-10-09, <named-content xmlns:xlink="http://www.w3.org/1999/xlink" content-type="dwc:verbatimCoordinates" xlink:type="simple"><named-content content-type="geo-json" specific-use="{&#34;type&#34;:&#34;Point&#34;,&#34;coordinates&#34;:[-116.558430,13.837200]}" id="NCID0ELCBG" xlink:type="simple">13.8372 -116.55843</named-content></named-content>, 4336 m. <ext-link xmlns:xlink="http://www.w3.org/1999/xlink" xlink:type="simple" ext-link-type="uri" xlink:href="http://data.nhm.ac.uk/object/49b2f599-bda4-4177-932f-59effe8a3320">http://data.nhm.ac.uk/object/49b2f599-bda4-4177-932f-59effe8a3320</ext-link></p><p>NHM_180 NHMUK 20170039, collected 2013-10-13, <named-content xmlns:xlink="http://www.w3.org/1999/xlink" content-type="dwc:verbatimCoordinates" xlink:type="simple"><named-content content-type="geo-json" specific-use="{&#34;type&#34;:&#34;Point&#34;,&#34;coordinates&#34;:[-116.550180,13.934820]}" id="NCID0EZCBG" xlink:type="simple">13.93482 -116.55018</named-content></named-content>, 4082 m. <ext-link xmlns:xlink="http://www.w3.org/1999/xlink" xlink:type="simple" ext-link-type="uri" xlink:href="http://data.nhm.ac.uk/object/b84e470d-73bc-413b-88f9-3d702509a37a">http://data.nhm.ac.uk/object/b84e470d-73bc-413b-88f9-3d702509a37a</ext-link></p></tp:treatment-sec><tp:treatment-sec sec-type="description" id="SECID0ECDBG"><title>Description.</title><p>Minute, thin-shelled, translucent, anteriorly extended, longer than high, umbones posterior of mid-line, posteriorly angulate, antero-dorsal margin long, evenly curved, shell surface smooth. Gill with single demibranch of about 10 widely spaced filaments, ventral edge of the gill does not cover the body pouches. Foot relatively large with distal bulb (Fig. <xref ref-type="fig" rid="F3">3</xref>). NHM_180 length 1.1 mm.</p><fig id="F3" position="float" orientation="portrait"><label>Figure 3.</label><caption><p>
                          <italic><tp:taxon-name><tp:taxon-name-part taxon-name-part-type="genus" reg="Thyasira">Thyasira</tp:taxon-name-part></tp:taxon-name></italic> sp. (NHM_180) <bold>A</bold> Preserved specimen (NHM_180) with pieces of polymetallic nodule adhered to shell margin <bold>B</bold> Additional small specimen (live imaged at sea) NHM_051. Scale bar: 0.5 mm (<bold>A</bold>). Image attribution Glover, Dahlgren and Wiklund, 2017.</p></caption><graphic xmlns:xlink="http://www.w3.org/1999/xlink" xlink:href="zookeys-707-001-g003.jpg" position="float" orientation="portrait" xlink:type="simple" id="oo_160399.jpg"/></fig><!--PageBreak--></tp:treatment-sec><tp:treatment-sec sec-type="Genetic data" id="SECID0EHEBG"><title>Genetic data.</title><p>GenBank NHM_051 18S-<ext-link xmlns:xlink="http://www.w3.org/1999/xlink" ext-link-type="gen" xlink:href="MF157468" xlink:type="simple">MF157468</ext-link>, <abbrev xmlns:xlink="http://www.w3.org/1999/xlink" xlink:title="cytochrome c oxidase subunit I" id="ABBRID0ENEBG" xlink:type="simple">COI</abbrev>-<ext-link xmlns:xlink="http://www.w3.org/1999/xlink" ext-link-type="gen" xlink:href="MF157501" xlink:type="simple">MF157501</ext-link>; NHM_180 18S-<ext-link xmlns:xlink="http://www.w3.org/1999/xlink" ext-link-type="gen" xlink:href="MF157478" xlink:type="simple">MF157478</ext-link>.</p></tp:treatment-sec><tp:treatment-sec sec-type="remarks" id="SECID0EREBG"><title>Remarks.</title><p>Forms a monophyletic clade with four other thyasirid species (Fig. <xref ref-type="fig" rid="F5">5</xref>) and distinct from all other AB01 specimens. No genetic matches on GenBank. Morphologically the species is similar in shape to abyssal thyasirid species (<italic><tp:taxon-name><tp:taxon-name-part taxon-name-part-type="genus" reg="Thyasira">Thyasira</tp:taxon-name-part> <tp:taxon-name-part taxon-name-part-type="species" reg="inflata">inflata</tp:taxon-name-part></tp:taxon-name></italic>, <italic><tp:taxon-name><tp:taxon-name-part taxon-name-part-type="genus" reg="Thyasira">T.</tp:taxon-name-part> <tp:taxon-name-part taxon-name-part-type="species" reg="transversa">transversa</tp:taxon-name-part></tp:taxon-name></italic>) from the south Atlantic described and placed in <tp:taxon-name><tp:taxon-name-part taxon-name-part-type="genus" reg="Thyasira">Thyasira</tp:taxon-name-part> (<tp:taxon-name-part taxon-name-part-type="subgenus" reg="Mendicula">Mendicula</tp:taxon-name-part>)</tp:taxon-name> by Payne &amp; Allen (1991) but not similar to the type species of <tp:taxon-name><tp:taxon-name-part taxon-name-part-type="genus" reg="Mendicula">Mendicula</tp:taxon-name-part> (<tp:taxon-name-part taxon-name-part-type="subgenus" reg="Lucina">Lucina</tp:taxon-name-part>) <tp:taxon-name-part taxon-name-part-type="species" reg="induta">induta</tp:taxon-name-part></tp:taxon-name> Hedley, 1907 = <italic><tp:taxon-name><tp:taxon-name-part taxon-name-part-type="genus" reg="Mendicula">M.</tp:taxon-name-part> <tp:taxon-name-part taxon-name-part-type="species" reg="memorata">memorata</tp:taxon-name-part></tp:taxon-name></italic> Iredale, 1924) or the widespread <italic><tp:taxon-name><tp:taxon-name-part taxon-name-part-type="genus" reg="Mendicula">Mendicula</tp:taxon-name-part> <tp:taxon-name-part taxon-name-part-type="species" reg="ferruginosa">ferruginosa</tp:taxon-name-part></tp:taxon-name></italic> (Forbes, 1844). No similarly shaped species has been recorded from the abyssal eastern Pacific.</p></tp:treatment-sec><tp:treatment-sec sec-type="ecology" id="SECID0EXGBG"><title>Ecology.</title><p>Found in polymetallic nodule province.</p><!--PageBreak--></tp:treatment-sec><tp:treatment-sec><!--Section generated to contain objects referenced in tp:taxon-treatment.--><fig id="F5" position="float" orientation="portrait"><label>Figure 5.</label><caption><p>Phylogenetic analysis of <tp:taxon-name><tp:taxon-name-part taxon-name-part-type="class">Bivalvia</tp:taxon-name-part></tp:taxon-name>: <tp:taxon-name><tp:taxon-name-part taxon-name-part-type="subclass">Heterodonta</tp:taxon-name-part></tp:taxon-name>. 50% majority rule consensus tree from the Bayesian analyses using 18S and <abbrev xmlns:xlink="http://www.w3.org/1999/xlink" xlink:title="cytochrome c oxidase subunit I" id="ABBRID0EZPBG" xlink:type="simple">COI</abbrev>. Asterisks denotes support values of 95 or above.</p></caption><graphic xmlns:xlink="http://www.w3.org/1999/xlink" xlink:href="zookeys-707-001-g005.jpg" position="float" orientation="portrait" xlink:type="simple" id="oo_160401.jpg"/></fig></tp:treatment-sec></tp:taxon-treatment>
