# Supplementary material for: Abyssal fauna of the UK-1 polymetallic nodule exploration area, Clarion-Clipperton Zone, central Pacific Ocean: Mollusca
Source: Zookeys. 2017 Oct 10;(707):1–46. doi: 10.3897/zookeys.707.13042 (PMC5674146; doi:10.3897/zookeys.707.13042)
Supplement: XML Treatment for Vesicomya galatheae [file zookeys.707.13042-treatment3.xml]

<!DOCTYPE tp:taxon-treatment
  PUBLIC "-//TaxonX//DTD Taxonomic Treatment Publishing DTD v0 20100105//EN" "tax-treatment-NSO.dtd">
<tp:taxon-treatment xmlns:tp="http://www.plazi.org/taxpub"><tp:treatment-meta><kwd-group><label>Taxon classification</label><kwd><named-content xmlns:xlink="http://www.w3.org/1999/xlink" content-type="kingdom">Animalia</named-content></kwd><kwd><named-content xmlns:xlink="http://www.w3.org/1999/xlink" content-type="order">Pholadomyoida</named-content></kwd><kwd><named-content xmlns:xlink="http://www.w3.org/1999/xlink" content-type="family">Vesicomyidae</named-content></kwd></kwd-group><mixed-citation publication-type="journal"><person-group><name><surname>Wiklund</surname><given-names>Helena</given-names></name><name><surname>Taylor</surname><given-names>John D.</given-names></name><name><surname>Dahlgren</surname><given-names>Thomas G.</given-names></name><name><surname>Todt</surname><given-names>Christiane</given-names></name><name><surname>Ikebe</surname><given-names>Chiho</given-names></name><name><surname>Rabone</surname><given-names>Muriel</given-names></name><name><surname>Glover</surname><given-names>Adrian G.</given-names></name></person-group><article-title>Abyssal fauna of the UK-1 polymetallic nodule exploration area, Clarion-Clipperton Zone, central Pacific Ocean: <tp:taxon-name><tp:taxon-name-part taxon-name-part-type="phylum">Mollusca</tp:taxon-name-part></tp:taxon-name></article-title><source>Zookeys</source><day>10</day><month>10</month><year>2017</year><volume>2017</volume><issue>707</issue><fpage>1</fpage><lpage>46</lpage><pub-id pub-id-type="doi">10.3897/zookeys.707.13042</pub-id></mixed-citation></tp:treatment-meta><tp:nomenclature><tp:taxon-name>
                      <tp:taxon-name-part taxon-name-part-type="genus" reg="Vesicomya">Vesicomya</tp:taxon-name-part>
                      <tp:taxon-name-part taxon-name-part-type="species" reg="galatheae">galatheae</tp:taxon-name-part>
                    </tp:taxon-name><tp:taxon-authority>(Knudsen, 1970)</tp:taxon-authority></tp:nomenclature><tp:treatment-sec sec-type="material" id="SECID0EAJBG"><title>Material examined.</title><p>NHM_143 NHMUK 20170040, collected 2013-10-11, <named-content xmlns:xlink="http://www.w3.org/1999/xlink" content-type="dwc:verbatimCoordinates" xlink:type="simple"><named-content content-type="geo-json" specific-use="{&#34;type&#34;:&#34;Point&#34;,&#34;coordinates&#34;:[-116.698520,13.758330]}" id="NCID0EJJBG" xlink:type="simple">13.75833 -116.69852</named-content></named-content>, 4080 m. <ext-link xmlns:xlink="http://www.w3.org/1999/xlink" xlink:type="simple" ext-link-type="uri" xlink:href="http://data.nhm.ac.uk/object/c609ed0c-f881-44c9-a6a0-3e36f0934997">http://data.nhm.ac.uk/object/c609ed0c-f881-44c9-a6a0-3e36f0934997</ext-link></p><p>NHM_255 NHMUK 20170041, collected 2013-10-17, <named-content xmlns:xlink="http://www.w3.org/1999/xlink" content-type="dwc:verbatimCoordinates" xlink:type="simple"><named-content content-type="geo-json" specific-use="{&#34;type&#34;:&#34;Point&#34;,&#34;coordinates&#34;:[-116.486670,13.755830]}" id="NCID0EXJBG" xlink:type="simple">13.75583 -116.48667</named-content></named-content>, 4076 m. <ext-link xmlns:xlink="http://www.w3.org/1999/xlink" xlink:type="simple" ext-link-type="uri" xlink:href="http://data.nhm.ac.uk/object/314ef160-7cfa-4705-b091-640c3e69ad1a">http://data.nhm.ac.uk/object/314ef160-7cfa-4705-b091-640c3e69ad1a</ext-link></p><p>NHM_260 NHMUK 20170042.1-2, collected 2013-10-17, <named-content xmlns:xlink="http://www.w3.org/1999/xlink" content-type="dwc:verbatimCoordinates" xlink:type="simple"><named-content content-type="geo-json" specific-use="{&#34;type&#34;:&#34;Point&#34;,&#34;coordinates&#34;:[-116.486670,13.755830]}" id="NCID0EFKBG" xlink:type="simple">13.75583 -116.48667</named-content></named-content>, 4076 m. <ext-link xmlns:xlink="http://www.w3.org/1999/xlink" xlink:type="simple" ext-link-type="uri" xlink:href="http://data.nhm.ac.uk/object/3add2560-71c1-4879-afb8-0a5ed1449c89">http://data.nhm.ac.uk/object/3add2560-71c1-4879-afb8-0a5ed1449c89</ext-link></p></tp:treatment-sec><tp:treatment-sec sec-type="description" id="SECID0EOKBG"><title>Description.</title><p>Small, inflated sub-spherical. Sculpture of fine closely spaced low commarginal lamellae. Right valve with two cardinal teeth, posterior long, thin, anterior tooth small and short (Fig. <xref ref-type="fig" rid="F4">4</xref>). Specimen NHM_143 length 1.4 mm, height 1.2 mm.</p><fig id="F4" position="float" orientation="portrait"><label>Figure 4.</label><caption><p>
                          <italic><tp:taxon-name><tp:taxon-name-part taxon-name-part-type="genus" reg="Vesicomya">Vesicomya</tp:taxon-name-part> <tp:taxon-name-part taxon-name-part-type="species" reg="galatheae">galatheae</tp:taxon-name-part></tp:taxon-name></italic> (Knudsen, 1970) <bold>A</bold> Live imaged specimens of NHM_260a,b,c habitus <bold>B</bold> Detail of NHM_143, probable juvenile, oil droplets arrowed <bold>C</bold> NHM_255 live imaged specimen <bold>D–E</bold> SEM detail of shell interior and hinge teeth of NHM_260a (right valve). Scale bars: 0.5 mm (<bold>B, E</bold>). Image attribution Glover, Taylor, Dahlgren &amp; Wiklund, 2017.</p></caption><graphic xmlns:xlink="http://www.w3.org/1999/xlink" xlink:href="zookeys-707-001-g004.jpg" position="float" orientation="portrait" xlink:type="simple" id="oo_160400.jpg"/></fig></tp:treatment-sec><tp:treatment-sec sec-type="Genetic data" id="SECID0E1LBG"><title>Genetic data.</title><p>GenBank NHM_143 18S-<ext-link xmlns:xlink="http://www.w3.org/1999/xlink" ext-link-type="gen" xlink:href="MF157474" xlink:type="simple">MF157474</ext-link>; NHM_255 16S-<ext-link xmlns:xlink="http://www.w3.org/1999/xlink" ext-link-type="gen" xlink:href="MF157460" xlink:type="simple">MF157460</ext-link>, 18S-<ext-link xmlns:xlink="http://www.w3.org/1999/xlink" ext-link-type="gen" xlink:href="MF157487" xlink:type="simple">MF157487</ext-link>, <abbrev xmlns:xlink="http://www.w3.org/1999/xlink" xlink:title="cytochrome c oxidase subunit I" id="ABBRID0EAMBG" xlink:type="simple">COI</abbrev>-<ext-link xmlns:xlink="http://www.w3.org/1999/xlink" ext-link-type="gen" xlink:href="MF157509" xlink:type="simple">MF157509</ext-link>; NHM_260 18S-<ext-link xmlns:xlink="http://www.w3.org/1999/xlink" ext-link-type="gen" xlink:href="MF157488" xlink:type="simple">MF157488</ext-link>, <abbrev xmlns:xlink="http://www.w3.org/1999/xlink" xlink:title="cytochrome c oxidase subunit I" id="ABBRID0EEMBG" xlink:type="simple">COI</abbrev>-<ext-link xmlns:xlink="http://www.w3.org/1999/xlink" ext-link-type="gen" xlink:href="MF157510" xlink:type="simple">MF157510</ext-link>.</p><!--PageBreak--></tp:treatment-sec><tp:treatment-sec sec-type="remarks" id="SECID0EJMBG"><title>Remarks.</title><p>
                      <italic><tp:taxon-name><tp:taxon-name-part taxon-name-part-type="genus" reg="Vesicomya">Vesicomya</tp:taxon-name-part> <tp:taxon-name-part taxon-name-part-type="species" reg="galatheae">galatheae</tp:taxon-name-part></tp:taxon-name></italic> was described from off Costa Rica and Panama at 2950- 3570 m. Morphologically similar to <italic><tp:taxon-name><tp:taxon-name-part taxon-name-part-type="genus" reg="Vesicomya">Vesicomya</tp:taxon-name-part> <tp:taxon-name-part taxon-name-part-type="species" reg="pacifica">pacifica</tp:taxon-name-part></tp:taxon-name></italic> (Smith, 1885) holotype NHMUK 1887.2.9.2710-11 but <xref ref-type="bibr" rid="B45">Krylova et al. (2015)</xref> regard this as a northern Pacific species distinguished from <italic><tp:taxon-name><tp:taxon-name-part taxon-name-part-type="genus" reg="Vesicomya">V.</tp:taxon-name-part> <tp:taxon-name-part taxon-name-part-type="species" reg="galatheae">galatheae</tp:taxon-name-part></tp:taxon-name></italic> by the shape, hinge teeth and number of siphonal tentacles. When comparing sequences from our <abbrev xmlns:xlink="http://www.w3.org/1999/xlink" xlink:title="Clarion-Clipperton Zone" id="ABBRID0EUNBG" xlink:type="simple">CCZ</abbrev> specimens with the <italic><tp:taxon-name><tp:taxon-name-part taxon-name-part-type="genus" reg="Vesicomya">Vesicomya</tp:taxon-name-part> <tp:taxon-name-part taxon-name-part-type="species" reg="pacifica">pacifica</tp:taxon-name-part></tp:taxon-name></italic> from <xref ref-type="bibr" rid="B45">Krylova et al. (2015)</xref>, the K2P difference is 0.11. In the molecular tree (Fig. <xref ref-type="fig" rid="F5">5</xref>) it groups with a <italic><tp:taxon-name><tp:taxon-name-part taxon-name-part-type="genus" reg="Kelliella">Kelliella</tp:taxon-name-part></tp:taxon-name></italic> species from the northwestern Atlantic and these two species form a sister clade to <italic><tp:taxon-name><tp:taxon-name-part taxon-name-part-type="genus" reg="Calyptogena">Calyptogena</tp:taxon-name-part></tp:taxon-name></italic> species. <italic><tp:taxon-name><tp:taxon-name-part taxon-name-part-type="genus" reg="Kelliella">Kelliella</tp:taxon-name-part></tp:taxon-name></italic> species are very similar to <italic><tp:taxon-name><tp:taxon-name-part taxon-name-part-type="genus" reg="Vesicomya">Vesicomya</tp:taxon-name-part></tp:taxon-name></italic> and the relationships of species assigned to the two genera need clarification. Forms a unique monophyletic clade distinct from all other AB01 specimens. No genetic matches on GenBank.</p><fig id="F5" position="float" orientation="portrait"><label>Figure 5.</label><caption><p>Phylogenetic analysis of <tp:taxon-name><tp:taxon-name-part taxon-name-part-type="class">Bivalvia</tp:taxon-name-part></tp:taxon-name>: <tp:taxon-name><tp:taxon-name-part taxon-name-part-type="subclass">Heterodonta</tp:taxon-name-part></tp:taxon-name>. 50% majority rule consensus tree from the Bayesian analyses using 18S and <abbrev xmlns:xlink="http://www.w3.org/1999/xlink" xlink:title="cytochrome c oxidase subunit I" id="ABBRID0EZPBG" xlink:type="simple">COI</abbrev>. Asterisks denotes support values of 95 or above.</p></caption><graphic xmlns:xlink="http://www.w3.org/1999/xlink" xlink:href="zookeys-707-001-g005.jpg" position="float" orientation="portrait" xlink:type="simple" id="oo_160401.jpg"/></fig></tp:treatment-sec><tp:treatment-sec sec-type="ecology" id="SECID0ECQBG"><title>Ecology.</title><p>Found in polymetallic nodule province.</p><!--PageBreak--></tp:treatment-sec><ref-list><ref id="B45"><mixed-citation xmlns:xlink="http://www.w3.org/1999/xlink" xlink:type="simple">
          <person-group><name name-style="western"><surname>Krylova</surname><given-names>EM</given-names></name><name name-style="western"><surname>Kamenev</surname><given-names>GM</given-names></name><name name-style="western"><surname>Vladychenskaya</surname><given-names>IP</given-names></name><name name-style="western"><surname>Petrov</surname><given-names>NB</given-names></name></person-group> (<year>2015</year>) <article-title><tp:taxon-name><tp:taxon-name-part taxon-name-part-type="subfamily">Vesicomyinae</tp:taxon-name-part></tp:taxon-name> (<tp:taxon-name><tp:taxon-name-part taxon-name-part-type="class">Bivalvia</tp:taxon-name-part></tp:taxon-name>: <tp:taxon-name><tp:taxon-name-part taxon-name-part-type="family">Vesicomyidae</tp:taxon-name-part></tp:taxon-name>) of the Kuril-Kamchatka Trench and adjacent abyssal regions.</article-title> <source>Deep-Sea Research Part II: Topical Studies in Oceanography</source> <volume>111</volume>: <fpage>198</fpage>–<lpage>209</lpage>. <ext-link xlink:type="simple" ext-link-type="doi" xlink:href="10.1016/j.dsr2.2014.10.004">https://doi.org/10.1016/j.dsr2.2014.10.004</ext-link></mixed-citation></ref></ref-list></tp:taxon-treatment>
