# Supplementary material for: Abyssal fauna of the UK-1 polymetallic nodule exploration area, Clarion-Clipperton Zone, central Pacific Ocean: Mollusca
Source: Zookeys. 2017 Oct 10;(707):1–46. doi: 10.3897/zookeys.707.13042 (PMC5674146; doi:10.3897/zookeys.707.13042)
Supplement: XML Treatment for Bathyspinula calcar [file zookeys.707.13042-treatment4.xml]

<!DOCTYPE tp:taxon-treatment
  PUBLIC "-//TaxonX//DTD Taxonomic Treatment Publishing DTD v0 20100105//EN" "tax-treatment-NSO.dtd">
<tp:taxon-treatment xmlns:tp="http://www.plazi.org/taxpub"><tp:treatment-meta><kwd-group><label>Taxon classification</label><kwd><named-content xmlns:xlink="http://www.w3.org/1999/xlink" content-type="kingdom">Animalia</named-content></kwd><kwd><named-content xmlns:xlink="http://www.w3.org/1999/xlink" content-type="order">Pholadomyoida</named-content></kwd><kwd><named-content xmlns:xlink="http://www.w3.org/1999/xlink" content-type="family">Bathyspinulidae</named-content></kwd></kwd-group><mixed-citation publication-type="journal"><person-group><name><surname>Wiklund</surname><given-names>Helena</given-names></name><name><surname>Taylor</surname><given-names>John D.</given-names></name><name><surname>Dahlgren</surname><given-names>Thomas G.</given-names></name><name><surname>Todt</surname><given-names>Christiane</given-names></name><name><surname>Ikebe</surname><given-names>Chiho</given-names></name><name><surname>Rabone</surname><given-names>Muriel</given-names></name><name><surname>Glover</surname><given-names>Adrian G.</given-names></name></person-group><article-title>Abyssal fauna of the UK-1 polymetallic nodule exploration area, Clarion-Clipperton Zone, central Pacific Ocean: <tp:taxon-name><tp:taxon-name-part taxon-name-part-type="phylum">Mollusca</tp:taxon-name-part></tp:taxon-name></article-title><source>Zookeys</source><day>10</day><month>10</month><year>2017</year><volume>2017</volume><issue>707</issue><fpage>1</fpage><lpage>46</lpage><pub-id pub-id-type="doi">10.3897/zookeys.707.13042</pub-id></mixed-citation></tp:treatment-meta><tp:nomenclature><tp:taxon-name>
                      <tp:taxon-name-part taxon-name-part-type="genus" reg="Bathyspinula">Bathyspinula</tp:taxon-name-part>
                      <tp:taxon-name-part taxon-name-part-type="species" reg="calcar">calcar</tp:taxon-name-part>
                    </tp:taxon-name><tp:taxon-authority>(Dall, 1908)</tp:taxon-authority></tp:nomenclature><tp:treatment-sec sec-type="material" id="SECID0EVSBG"><title>Material examined.</title><p>NHM_146 NHMUK 20170044, collected 2013-10-11, <named-content xmlns:xlink="http://www.w3.org/1999/xlink" content-type="dwc:verbatimCoordinates" xlink:type="simple"><named-content content-type="geo-json" specific-use="{&#34;type&#34;:&#34;Point&#34;,&#34;coordinates&#34;:[-116.698520,13.758330]}" id="NCID0E5SBG" xlink:type="simple">13.75833 -116.69852</named-content></named-content>, 4080 m. <ext-link xmlns:xlink="http://www.w3.org/1999/xlink" xlink:type="simple" ext-link-type="uri" xlink:href="http://data.nhm.ac.uk/object/61f15e3c-f070-48a1-b484-780b37f7feb6">http://data.nhm.ac.uk/object/61f15e3c-f070-48a1-b484-780b37f7feb6</ext-link></p><!--PageBreak--><p>NHM_149A NHMUK 20170045, collected 2013-10-11, <named-content xmlns:xlink="http://www.w3.org/1999/xlink" content-type="dwc:verbatimCoordinates" xlink:type="simple"><named-content content-type="geo-json" specific-use="{&#34;type&#34;:&#34;Point&#34;,&#34;coordinates&#34;:[-116.698520,13.758330]}" id="NCID0ENTBG" xlink:type="simple">13.75833 -116.69852</named-content></named-content>, 4080 m. <ext-link xmlns:xlink="http://www.w3.org/1999/xlink" xlink:type="simple" ext-link-type="uri" xlink:href="http://data.nhm.ac.uk/object/c44da298-9b61-4d6d-a1cd-2d6c3bd70859">http://data.nhm.ac.uk/object/c44da298-9b61-4d6d-a1cd-2d6c3bd70859</ext-link></p><p>NHM_181 NHMUK 20170043, collected 2013-10-13, <named-content xmlns:xlink="http://www.w3.org/1999/xlink" content-type="dwc:verbatimCoordinates" xlink:type="simple"><named-content content-type="geo-json" specific-use="{&#34;type&#34;:&#34;Point&#34;,&#34;coordinates&#34;:[-116.550180,13.934820]}" id="NCID0E2TBG" xlink:type="simple">13.93482 -116.55018</named-content></named-content>, 4082 m. <ext-link xmlns:xlink="http://www.w3.org/1999/xlink" xlink:type="simple" ext-link-type="uri" xlink:href="http://data.nhm.ac.uk/object/3ab74908-1a5d-465f-890c-49373a44906c">http://data.nhm.ac.uk/object/3ab74908-1a5d-465f-890c-49373a44906c</ext-link></p><p>NHM_284 NHMUK 20170046, collected 2013-10-17, <named-content xmlns:xlink="http://www.w3.org/1999/xlink" content-type="dwc:verbatimCoordinates" xlink:type="simple"><named-content content-type="geo-json" specific-use="{&#34;type&#34;:&#34;Point&#34;,&#34;coordinates&#34;:[-116.486670,13.755830]}" id="NCID0EJUBG" xlink:type="simple">13.75583 -116.48667</named-content></named-content>, 4076 m. <ext-link xmlns:xlink="http://www.w3.org/1999/xlink" xlink:type="simple" ext-link-type="uri" xlink:href="http://data.nhm.ac.uk/object/ad2cb87b-1fce-415d-ab45-1619bbc4352b">http://data.nhm.ac.uk/object/ad2cb87b-1fce-415d-ab45-1619bbc4352b</ext-link></p></tp:treatment-sec><tp:treatment-sec sec-type="description" id="SECID0ESUBG"><title>Description.</title><p>Shell sub-ovate, laterally compressed, with long, sharply pointed posterior rostrum. Periostracum shiny, medium brown. Posterior rostrum shorter, less defined in juveniles. Voucher specimen NHM_181 shell length 13.5 mm, width 7.6 mm (Fig. <xref ref-type="fig" rid="F6">6A</xref>).</p><fig id="F6" position="float" orientation="portrait"><label>Figure 6.</label><caption><p>
                          <italic><tp:taxon-name><tp:taxon-name-part taxon-name-part-type="genus" reg="Bathyspinula">Bathyspinula</tp:taxon-name-part> <tp:taxon-name-part taxon-name-part-type="species" reg="calcar">calcar</tp:taxon-name-part></tp:taxon-name></italic> (Dall, 1908) <bold>A</bold> Specimen NHM_181, Image of live specimen after recovery, length 13.5 mm <bold>B–D</bold> Specimen NHM_149A confirmed juvenile <italic><tp:taxon-name><tp:taxon-name-part taxon-name-part-type="genus" reg="Bathyspinula">B.</tp:taxon-name-part> <tp:taxon-name-part taxon-name-part-type="species" reg="calcar">calcar</tp:taxon-name-part></tp:taxon-name></italic> using DNA evidence, total length of animal ~2mm. Scale bars: 5 mm (<bold>A</bold>); 1 mm (<bold>B–D</bold>). Image attribution Glover, Taylor, Dahlgren &amp; Wiklund, 2017.</p></caption><graphic xmlns:xlink="http://www.w3.org/1999/xlink" xlink:href="zookeys-707-001-g006.jpg" position="float" orientation="portrait" xlink:type="simple" id="oo_160402.jpg"/></fig></tp:treatment-sec><tp:treatment-sec sec-type="Genetic data" id="SECID0EHWBG"><title>Genetic data.</title><p>GenBank NHM_146 18S-157475, <abbrev xmlns:xlink="http://www.w3.org/1999/xlink" xlink:title="cytochrome c oxidase subunit I" id="ABBRID0ENWBG" xlink:type="simple">COI</abbrev>-<ext-link xmlns:xlink="http://www.w3.org/1999/xlink" ext-link-type="gen" xlink:href="MF157505" xlink:type="simple">MF157505</ext-link>; NHM_149A <abbrev xmlns:xlink="http://www.w3.org/1999/xlink" xlink:title="cytochrome c oxidase subunit I" id="ABBRID0ERWBG" xlink:type="simple">COI</abbrev>-<ext-link xmlns:xlink="http://www.w3.org/1999/xlink" ext-link-type="gen" xlink:href="MF157506" xlink:type="simple">MF157506</ext-link>; NHM_181 18S-<ext-link xmlns:xlink="http://www.w3.org/1999/xlink" ext-link-type="gen" xlink:href="MF157479" xlink:type="simple">MF157479</ext-link>, <abbrev xmlns:xlink="http://www.w3.org/1999/xlink" xlink:title="cytochrome c oxidase subunit I" id="ABBRID0EVWBG" xlink:type="simple">COI</abbrev>-<ext-link xmlns:xlink="http://www.w3.org/1999/xlink" ext-link-type="gen" xlink:href="MF157507" xlink:type="simple">MF157507</ext-link>; NHM_284 <abbrev xmlns:xlink="http://www.w3.org/1999/xlink" xlink:title="cytochrome c oxidase subunit I" id="ABBRID0EZWBG" xlink:type="simple">COI</abbrev>-<ext-link xmlns:xlink="http://www.w3.org/1999/xlink" ext-link-type="gen" xlink:href="MF157514" xlink:type="simple">MF157514</ext-link>.</p></tp:treatment-sec><tp:treatment-sec sec-type="remarks" id="SECID0E4WBG"><title>Remarks.</title><p>Widely distributed in the eastern Pacific at depths of 400-5000 m (see <xref ref-type="bibr" rid="B10">Coan and Valentich-Scott 2012</xref>). The holotype (USNM 110573) was collected 725 km west of Trujillo, Peru at 2370 fathoms (4334 m). Forms a unique monophyletic clade distinct from all other AB01 specimens. Genetic match in 18S to <italic><tp:taxon-name><tp:taxon-name-part taxon-name-part-type="genus" reg="Bathyspinula">Bathyspinula</tp:taxon-name-part> <tp:taxon-name-part taxon-name-part-type="species" reg="calcar">calcar</tp:taxon-name-part></tp:taxon-name></italic> (GenBank <ext-link xmlns:xlink="http://www.w3.org/1999/xlink" ext-link-type="gen" xlink:href="KC993875" xlink:type="simple">KC993875</ext-link>) from the north eastern Pacific (<xref ref-type="bibr" rid="B60">Sharma et al. 2013</xref>), but as the GenBank 18S sequence from <italic><tp:taxon-name><tp:taxon-name-part taxon-name-part-type="genus" reg="Bathyspinula">B.</tp:taxon-name-part> <tp:taxon-name-part taxon-name-part-type="species" reg="calcar">calcar</tp:taxon-name-part></tp:taxon-name></italic> was only 289 bp long and as that specimen lacked <abbrev xmlns:xlink="http://www.w3.org/1999/xlink" xlink:title="cytochrome c oxidase subunit I" id="ABBRID0EBYBG" xlink:type="simple">COI</abbrev>, it was not included in the analyses. Some very small juvenile specimens (Fig. <xref ref-type="fig" rid="F6">6B–D</xref>) were recovered that superficially resemble <italic><tp:taxon-name><tp:taxon-name-part taxon-name-part-type="genus" reg="Ledella">Ledella</tp:taxon-name-part> <tp:taxon-name-part taxon-name-part-type="species" reg="knudseni">knudseni</tp:taxon-name-part></tp:taxon-name></italic> sp. n. (Fig. <xref ref-type="fig" rid="F7">7</xref>) and may be easily confused. Genetic data confirmed these to be <italic><tp:taxon-name><tp:taxon-name-part taxon-name-part-type="genus" reg="Bathyspinula">Bathyspinula</tp:taxon-name-part> <tp:taxon-name-part taxon-name-part-type="species" reg="calcar">calcar</tp:taxon-name-part></tp:taxon-name></italic> (Fig. <xref ref-type="fig" rid="F12">12</xref>). These may be distinguised from <italic><tp:taxon-name><tp:taxon-name-part taxon-name-part-type="genus" reg="Ledella">Ledella</tp:taxon-name-part></tp:taxon-name></italic> by the shiny and iridescent nature of the shell surface of <italic><tp:taxon-name><tp:taxon-name-part taxon-name-part-type="genus" reg="Bathyspinula">B.</tp:taxon-name-part> <tp:taxon-name-part taxon-name-part-type="species" reg="calcar">calcar</tp:taxon-name-part></tp:taxon-name></italic>, which is preserved in the juveniles.</p></tp:treatment-sec><tp:treatment-sec sec-type="ecology" id="SECID0EZZBG"><title>Ecology.</title><p>Relatively large bivalve recovered from epibenthic sledge tow in polymetallic nodule province.</p></tp:treatment-sec><tp:treatment-sec><!--Section generated to contain objects referenced in tp:taxon-treatment.--><fig id="F7" position="float" orientation="portrait"><label>Figure 7.</label><caption><p>
                        <italic><tp:taxon-name><tp:taxon-name-part taxon-name-part-type="genus" reg="Ledella">Ledella</tp:taxon-name-part> <tp:taxon-name-part taxon-name-part-type="species" reg="knudseni">knudseni</tp:taxon-name-part></tp:taxon-name></italic> sp. n. <bold>A</bold> Holotype, specimen NHM_288c <bold>B</bold> Paratype, specimen NHM_288a <bold>C</bold> Specimen NHM 288a dissected prior to DNA sequencing and SEM <bold>D–G</bold> SEM of valve, hinge teeth and protoconch. Scale bars: 1 mm (<bold>B–C</bold>); 0.5 mm (<bold>D–E</bold>); 0.1 mm (<bold>F–G</bold>). Image attribution Glover, Taylor, Dahlgren &amp; Wiklund, 2017.</p></caption><graphic xmlns:xlink="http://www.w3.org/1999/xlink" xlink:href="zookeys-707-001-g007.jpg" position="float" orientation="portrait" xlink:type="simple" id="oo_160403.jpg"/></fig><fig id="F12" position="float" orientation="portrait"><label>Figure 12.</label><caption><p>Phylogenetic analysis of <tp:taxon-name><tp:taxon-name-part taxon-name-part-type="class">Bivalvia</tp:taxon-name-part></tp:taxon-name>: <tp:taxon-name><tp:taxon-name-part taxon-name-part-type="subclass">Protobranchia</tp:taxon-name-part></tp:taxon-name>. 50% majority rule consensus tree from the Bayesian analyses using 18S and <abbrev xmlns:xlink="http://www.w3.org/1999/xlink" xlink:title="cytochrome c oxidase subunit I" id="ABBRID0ETZAI" xlink:type="simple">COI</abbrev>. Asterisks denotes support values of 95 or above.</p></caption><graphic xmlns:xlink="http://www.w3.org/1999/xlink" xlink:href="zookeys-707-001-g012.jpg" position="float" orientation="portrait" xlink:type="simple" id="oo_160408.jpg"/></fig></tp:treatment-sec><ref-list><ref id="B10"><mixed-citation xmlns:xlink="http://www.w3.org/1999/xlink" xlink:type="simple">
          <person-group><name name-style="western"><surname>Coan</surname><given-names>EV</given-names></name><name name-style="western"><surname>Valentich-Scott</surname><given-names>PH</given-names></name></person-group> (<year>2012</year>) <article-title>Bivalve seashells of tropical west America: Marine bivalves from Baja California to northern Peru.</article-title> <source>Santa Barbara Museum of Natural History Monographs</source> <volume>6</volume>: <fpage>1</fpage>–<lpage>1258</lpage>.</mixed-citation></ref><ref id="B60"><mixed-citation xmlns:xlink="http://www.w3.org/1999/xlink" xlink:type="simple">
          <person-group><name name-style="western"><surname>Sharma</surname><given-names>PP</given-names></name><name name-style="western"><surname>Zardus</surname><given-names>JD</given-names></name><name name-style="western"><surname>Boyle</surname><given-names>EE</given-names></name><name name-style="western"><surname>González</surname><given-names>VL</given-names></name><name name-style="western"><surname>Jennings</surname><given-names>RM</given-names></name><name name-style="western"><surname>McIntyre</surname><given-names>E</given-names></name><name name-style="western"><surname>Wheeler</surname><given-names>WC</given-names></name><name name-style="western"><surname>Etter</surname><given-names>RJ</given-names></name><name name-style="western"><surname>Giribet</surname><given-names>G</given-names></name></person-group> (<year>2013</year>) <article-title>Into the deep: A phylogenetic approach to the bivalve subclass <tp:taxon-name><tp:taxon-name-part taxon-name-part-type="subclass">Protobranchia</tp:taxon-name-part></tp:taxon-name>.</article-title> <source>Molecular Phylogenetics and Evolution</source> <volume>69</volume>: <fpage>188</fpage>–<lpage>204</lpage>. <ext-link xlink:type="simple" ext-link-type="doi" xlink:href="10.1016/j.ympev.2013.05.018">https://doi.org/10.1016/j.ympev.2013.05.018</ext-link></mixed-citation></ref></ref-list></tp:taxon-treatment>
