# Supplementary material for: Abyssal fauna of the UK-1 polymetallic nodule exploration area, Clarion-Clipperton Zone, central Pacific Ocean: Mollusca
Source: Zookeys. 2017 Oct 10;(707):1–46. doi: 10.3897/zookeys.707.13042 (PMC5674146; doi:10.3897/zookeys.707.13042)
Supplement: XML Treatment for Ledella knudseni [file zookeys.707.13042-treatment5.xml]

<!DOCTYPE tp:taxon-treatment
  PUBLIC "-//TaxonX//DTD Taxonomic Treatment Publishing DTD v0 20100105//EN" "tax-treatment-NSO.dtd">
<tp:taxon-treatment xmlns:tp="http://www.plazi.org/taxpub"><tp:treatment-meta><kwd-group><label>Taxon classification</label><kwd><named-content xmlns:xlink="http://www.w3.org/1999/xlink" content-type="kingdom">Animalia</named-content></kwd><kwd><named-content xmlns:xlink="http://www.w3.org/1999/xlink" content-type="order">Pholadomyoida</named-content></kwd><kwd><named-content xmlns:xlink="http://www.w3.org/1999/xlink" content-type="family">Nuculanidae</named-content></kwd></kwd-group><mixed-citation publication-type="journal"><person-group><name><surname>Wiklund</surname><given-names>Helena</given-names></name><name><surname>Taylor</surname><given-names>John D.</given-names></name><name><surname>Dahlgren</surname><given-names>Thomas G.</given-names></name><name><surname>Todt</surname><given-names>Christiane</given-names></name><name><surname>Ikebe</surname><given-names>Chiho</given-names></name><name><surname>Rabone</surname><given-names>Muriel</given-names></name><name><surname>Glover</surname><given-names>Adrian G.</given-names></name></person-group><article-title>Abyssal fauna of the UK-1 polymetallic nodule exploration area, Clarion-Clipperton Zone, central Pacific Ocean: <tp:taxon-name><tp:taxon-name-part taxon-name-part-type="phylum">Mollusca</tp:taxon-name-part></tp:taxon-name></article-title><source>Zookeys</source><day>10</day><month>10</month><year>2017</year><volume>2017</volume><issue>707</issue><fpage>1</fpage><lpage>46</lpage><pub-id pub-id-type="doi">10.3897/zookeys.707.13042</pub-id></mixed-citation></tp:treatment-meta><tp:nomenclature><tp:taxon-name>
                    <tp:taxon-name-part taxon-name-part-type="genus" reg="Ledella">Ledella</tp:taxon-name-part>
                    <tp:taxon-name-part taxon-name-part-type="species" reg="knudseni">knudseni</tp:taxon-name-part>
                    <object-id xmlns:xlink="http://www.w3.org/1999/xlink" content-type="zoobank" xlink:type="simple">http://zoobank.org/66E692B5-7C61-4ADC-9539-EFC085424147</object-id>
                  </tp:taxon-name><tp:taxon-authority>Taylor &amp; Wiklund</tp:taxon-authority><tp:taxon-status xmlns:xlink="http://www.w3.org/1999/xlink" xlink:type="simple">sp. n.</tp:taxon-status></tp:nomenclature><tp:treatment-sec sec-type="material" id="SECID0E32BG"><title>Material examined.</title><p>Paratype NHM_288A NHMUK 20170047.1-2, collected 2013-10-17, <named-content xmlns:xlink="http://www.w3.org/1999/xlink" content-type="dwc:verbatimCoordinates" xlink:type="simple"><named-content content-type="geo-json" specific-use="{&#34;type&#34;:&#34;Point&#34;,&#34;coordinates&#34;:[-116.486670,13.755830]}" id="NCID0EF3BG" xlink:type="simple">13.75583 -116.48667</named-content></named-content>, 4076 m. <ext-link xmlns:xlink="http://www.w3.org/1999/xlink" xlink:type="simple" ext-link-type="uri" xlink:href="http://data.nhm.ac.uk/object/8aec47f4-dcec-4668-8398-9e4b0c28ecb8">http://data.nhm.ac.uk/object/8aec47f4-dcec-4668-8398-9e4b0c28ecb8</ext-link></p><p>Holotype NHM_288C NHMUK 20170048, collected 2013-10-17, <named-content xmlns:xlink="http://www.w3.org/1999/xlink" content-type="dwc:verbatimCoordinates" xlink:type="simple"><named-content content-type="geo-json" specific-use="{&#34;type&#34;:&#34;Point&#34;,&#34;coordinates&#34;:[-116.486670,13.755830]}" id="NCID0ET3BG" xlink:type="simple">13.75583 -116.48667</named-content></named-content>, 4076 m. <ext-link xmlns:xlink="http://www.w3.org/1999/xlink" xlink:type="simple" ext-link-type="uri" xlink:href="http://data.nhm.ac.uk/object/f1886d78-22bf-403e-bdb2-784b91c0eb12">http://data.nhm.ac.uk/object/f1886d78-22bf-403e-bdb2-784b91c0eb12</ext-link></p></tp:treatment-sec><tp:treatment-sec sec-type="description" id="SECID0E33BG"><title>Description.</title><p>Shell relatively thick, robust. Ovoid with short rostrum, umbones broad, prominent; postero ventral margin sinuous; broad, shallow sulcus extending from umbones to posteroventral margin. Sculpture of low, relatively broad, closely <!--PageBreak--><!--PageBreak-->spaced, commarginal lamellae; fine radial striations on rostrum and juvenile shell. Ligament internal, situated on broad resilium beneath umbones. Hinge robust, with 8-9 chevron shaped, blunt teeth to either side of ligament. Inner shell margin smooth. Prodissoconch large, ellipsoidal 0.3 mm long, with sharp rim, surface irregularly pitted. Holotype NHM_288C shell length 2.2 mm, width 1.5 mm; paratype NHM_288A shell length 2.1 mm, height 1.5 mm. (Figure <xref ref-type="fig" rid="F7">7</xref>).</p><fig id="F7" position="float" orientation="portrait"><label>Figure 7.</label><caption><p>
                        <italic><tp:taxon-name><tp:taxon-name-part taxon-name-part-type="genus" reg="Ledella">Ledella</tp:taxon-name-part> <tp:taxon-name-part taxon-name-part-type="species" reg="knudseni">knudseni</tp:taxon-name-part></tp:taxon-name></italic> sp. n. <bold>A</bold> Holotype, specimen NHM_288c <bold>B</bold> Paratype, specimen NHM_288a <bold>C</bold> Specimen NHM 288a dissected prior to DNA sequencing and SEM <bold>D–G</bold> SEM of valve, hinge teeth and protoconch. Scale bars: 1 mm (<bold>B–C</bold>); 0.5 mm (<bold>D–E</bold>); 0.1 mm (<bold>F–G</bold>). Image attribution Glover, Taylor, Dahlgren &amp; Wiklund, 2017.</p></caption><graphic xmlns:xlink="http://www.w3.org/1999/xlink" xlink:href="zookeys-707-001-g007.jpg" position="float" orientation="portrait" xlink:type="simple" id="oo_160403.jpg"/></fig></tp:treatment-sec><tp:treatment-sec sec-type="Genetic data" id="SECID0EP5BG"><title>Genetic data.</title><p>GenBank NHM_288A <abbrev xmlns:xlink="http://www.w3.org/1999/xlink" xlink:title="cytochrome c oxidase subunit I" id="ABBRID0EV5BG" xlink:type="simple">COI</abbrev>-<ext-link xmlns:xlink="http://www.w3.org/1999/xlink" ext-link-type="gen" xlink:href="MF157515" xlink:type="simple">MF157515</ext-link>; NHM_288C 18S-<ext-link xmlns:xlink="http://www.w3.org/1999/xlink" ext-link-type="gen" xlink:href="MF157491" xlink:type="simple">MF157491</ext-link>, <abbrev xmlns:xlink="http://www.w3.org/1999/xlink" xlink:title="cytochrome c oxidase subunit I" id="ABBRID0EZ5BG" xlink:type="simple">COI</abbrev>-<ext-link xmlns:xlink="http://www.w3.org/1999/xlink" ext-link-type="gen" xlink:href="MF157516" xlink:type="simple">MF157516</ext-link>.</p></tp:treatment-sec><tp:treatment-sec sec-type="remarks" id="SECID0E45BG"><title>Remarks.</title><p>Similar in form to <italic><tp:taxon-name><tp:taxon-name-part taxon-name-part-type="genus" reg="Ledella">Ledella</tp:taxon-name-part> <tp:taxon-name-part taxon-name-part-type="species" reg="ultima">ultima</tp:taxon-name-part></tp:taxon-name></italic> (Smith, 1885) widespread in the abyssal Atlantic (<xref ref-type="bibr" rid="B3">Allen 2008</xref>), but has a less massive hinge with more teeth, 8-9 compared with 6-8 in <italic><tp:taxon-name><tp:taxon-name-part taxon-name-part-type="genus" reg="Ledella">L.</tp:taxon-name-part> <tp:taxon-name-part taxon-name-part-type="species" reg="ultima">ultima</tp:taxon-name-part></tp:taxon-name></italic>. Also similar is the species identified by <xref ref-type="bibr" rid="B44">Knudsen (1970)</xref> as <italic><tp:taxon-name><tp:taxon-name-part taxon-name-part-type="genus" reg="Ledella">L.</tp:taxon-name-part> <tp:taxon-name-part taxon-name-part-type="species" reg="ultima">ultima</tp:taxon-name-part></tp:taxon-name></italic> from the Sunda Trench in Indian Ocean at 3810 m. The only species recorded from the deep eastern Pacific is <italic><tp:taxon-name><tp:taxon-name-part taxon-name-part-type="genus" reg="Ledella">Ledella</tp:taxon-name-part> <tp:taxon-name-part taxon-name-part-type="species" reg="dicella">dicella</tp:taxon-name-part></tp:taxon-name></italic> (Dall, 1908) from 734-1200 m off Ecuador but this lacks the short rostrum and has 12-13 hinge teeth on each side of the ligament (<xref ref-type="bibr" rid="B10">Coan and Valentich-Scott 2012</xref> pl. 26). No genetic matches on GenBank. <italic><tp:taxon-name><tp:taxon-name-part taxon-name-part-type="genus" reg="Ledella">Ledella</tp:taxon-name-part> <tp:taxon-name-part taxon-name-part-type="species" reg="knudseni">knudseni</tp:taxon-name-part></tp:taxon-name></italic> groups in a small subclade with but is distinct from the Atlantic species <italic><tp:taxon-name><tp:taxon-name-part taxon-name-part-type="genus" reg="Ledella">L.</tp:taxon-name-part> <tp:taxon-name-part taxon-name-part-type="species" reg="ultima">ultima</tp:taxon-name-part></tp:taxon-name></italic> and <italic><tp:taxon-name><tp:taxon-name-part taxon-name-part-type="genus" reg="Ledella">Ledella</tp:taxon-name-part> <tp:taxon-name-part taxon-name-part-type="species" reg="jamesi">jamesi</tp:taxon-name-part></tp:taxon-name></italic> Allen &amp; Hannah, 1989, as well as another <italic><tp:taxon-name><tp:taxon-name-part taxon-name-part-type="genus" reg="Ledella">Ledella</tp:taxon-name-part></tp:taxon-name></italic> species from this study in the Pacific, <italic><tp:taxon-name><tp:taxon-name-part taxon-name-part-type="genus" reg="Ledella">Ledella</tp:taxon-name-part></tp:taxon-name></italic> sp. (NHM_381) (Figure <xref ref-type="fig" rid="F12">12</xref>). The new species can be confused with juveniles of <italic><tp:taxon-name><tp:taxon-name-part taxon-name-part-type="genus" reg="Bathyspinula">B.</tp:taxon-name-part> <tp:taxon-name-part taxon-name-part-type="species" reg="calcar">calcar</tp:taxon-name-part></tp:taxon-name></italic> (see above), but shell is less shiny and iridescent, and ribs are more pronounced. DNA may be required to confirm identification.</p></tp:treatment-sec><tp:treatment-sec sec-type="etymology" id="SECID0E1CAI"><title>Etymology.</title><p>Named for Jørgen Knudsen (1918-2009), deep-sea bivalve systematist and author of the Galathea Report on abyssal and hadal <tp:taxon-name><tp:taxon-name-part taxon-name-part-type="class">Bivalvia</tp:taxon-name-part></tp:taxon-name>.</p></tp:treatment-sec><tp:treatment-sec sec-type="ecology" id="SECID0EFDAI"><title>Ecology.</title><p>Found in polymetallic nodule province.</p></tp:treatment-sec><tp:treatment-sec><!--Section generated to contain objects referenced in tp:taxon-treatment.--><fig id="F12" position="float" orientation="portrait"><label>Figure 12.</label><caption><p>Phylogenetic analysis of <tp:taxon-name><tp:taxon-name-part taxon-name-part-type="class">Bivalvia</tp:taxon-name-part></tp:taxon-name>: <tp:taxon-name><tp:taxon-name-part taxon-name-part-type="subclass">Protobranchia</tp:taxon-name-part></tp:taxon-name>. 50% majority rule consensus tree from the Bayesian analyses using 18S and <abbrev xmlns:xlink="http://www.w3.org/1999/xlink" xlink:title="cytochrome c oxidase subunit I" id="ABBRID0ETZAI" xlink:type="simple">COI</abbrev>. Asterisks denotes support values of 95 or above.</p></caption><graphic xmlns:xlink="http://www.w3.org/1999/xlink" xlink:href="zookeys-707-001-g012.jpg" position="float" orientation="portrait" xlink:type="simple" id="oo_160408.jpg"/></fig></tp:treatment-sec><ref-list><ref id="B3"><mixed-citation xmlns:xlink="http://www.w3.org/1999/xlink" xlink:type="simple">
          <person-group><name name-style="western"><surname>Allen</surname><given-names>JA</given-names></name></person-group> (<year>2008</year>) <article-title><tp:taxon-name><tp:taxon-name-part taxon-name-part-type="class">Bivalvia</tp:taxon-name-part></tp:taxon-name> of the deep Atlantic.</article-title> <source>Malacologia</source> <volume>50</volume>: <fpage>57</fpage>–<lpage>103</lpage>. <ext-link xlink:type="simple" ext-link-type="doi" xlink:href="10.4002/0076-2997-50.1.57">https://doi.org/10.4002/0076-2997-50.1.57</ext-link></mixed-citation></ref><ref id="B44"><mixed-citation xmlns:xlink="http://www.w3.org/1999/xlink" xlink:type="simple">
          <person-group><name name-style="western"><surname>Knudsen</surname><given-names>J</given-names></name></person-group> (<year>1970</year>) <article-title>The systematics and biology of abyssal and hadal <tp:taxon-name><tp:taxon-name-part taxon-name-part-type="class">Bivalvia</tp:taxon-name-part></tp:taxon-name>.</article-title> <source>Galathea Reports</source> <volume>11</volume>: <fpage>1</fpage>–<lpage>241</lpage>.</mixed-citation></ref><ref id="B10"><mixed-citation xmlns:xlink="http://www.w3.org/1999/xlink" xlink:type="simple">
          <person-group><name name-style="western"><surname>Coan</surname><given-names>EV</given-names></name><name name-style="western"><surname>Valentich-Scott</surname><given-names>PH</given-names></name></person-group> (<year>2012</year>) <article-title>Bivalve seashells of tropical west America: Marine bivalves from Baja California to northern Peru.</article-title> <source>Santa Barbara Museum of Natural History Monographs</source> <volume>6</volume>: <fpage>1</fpage>–<lpage>1258</lpage>.</mixed-citation></ref></ref-list></tp:taxon-treatment>
