# Supplementary material for: Abyssal fauna of the UK-1 polymetallic nodule exploration area, Clarion-Clipperton Zone, central Pacific Ocean: Mollusca
Source: Zookeys. 2017 Oct 10;(707):1–46. doi: 10.3897/zookeys.707.13042 (PMC5674146; doi:10.3897/zookeys.707.13042)
Supplement: XML Treatment for Ledella [file zookeys.707.13042-treatment6.xml]

<!DOCTYPE tp:taxon-treatment
  PUBLIC "-//TaxonX//DTD Taxonomic Treatment Publishing DTD v0 20100105//EN" "tax-treatment-NSO.dtd">
<tp:taxon-treatment xmlns:tp="http://www.plazi.org/taxpub"><tp:treatment-meta><kwd-group><label>Taxon classification</label><kwd><named-content xmlns:xlink="http://www.w3.org/1999/xlink" content-type="kingdom">Animalia</named-content></kwd><kwd><named-content xmlns:xlink="http://www.w3.org/1999/xlink" content-type="order">Pholadomyoida</named-content></kwd><kwd><named-content xmlns:xlink="http://www.w3.org/1999/xlink" content-type="family">Nuculanidae</named-content></kwd></kwd-group><mixed-citation publication-type="journal"><person-group><name><surname>Wiklund</surname><given-names>Helena</given-names></name><name><surname>Taylor</surname><given-names>John D.</given-names></name><name><surname>Dahlgren</surname><given-names>Thomas G.</given-names></name><name><surname>Todt</surname><given-names>Christiane</given-names></name><name><surname>Ikebe</surname><given-names>Chiho</given-names></name><name><surname>Rabone</surname><given-names>Muriel</given-names></name><name><surname>Glover</surname><given-names>Adrian G.</given-names></name></person-group><article-title>Abyssal fauna of the UK-1 polymetallic nodule exploration area, Clarion-Clipperton Zone, central Pacific Ocean: <tp:taxon-name><tp:taxon-name-part taxon-name-part-type="phylum">Mollusca</tp:taxon-name-part></tp:taxon-name></article-title><source>Zookeys</source><day>10</day><month>10</month><year>2017</year><volume>2017</volume><issue>707</issue><fpage>1</fpage><lpage>46</lpage><pub-id pub-id-type="doi">10.3897/zookeys.707.13042</pub-id></mixed-citation></tp:treatment-meta><tp:nomenclature><tp:taxon-name>
                    <tp:taxon-name-part taxon-name-part-type="genus" reg="Ledella">Ledella</tp:taxon-name-part>
                  </tp:taxon-name><tp:taxon-authority>sp. (NHM_381)</tp:taxon-authority></tp:nomenclature><tp:treatment-sec sec-type="material" id="SECID0EJEAI"><title>Material examined.</title><p>NHM_144 NHMUK 20170050, collected 2013-10-11, <named-content xmlns:xlink="http://www.w3.org/1999/xlink" content-type="dwc:verbatimCoordinates" xlink:type="simple"><named-content content-type="geo-json" specific-use="{&#34;type&#34;:&#34;Point&#34;,&#34;coordinates&#34;:[-116.698520,13.758330]}" id="NCID0ESEAI" xlink:type="simple">13.75833 -116.69852</named-content></named-content>, 4080 m. <ext-link xmlns:xlink="http://www.w3.org/1999/xlink" xlink:type="simple" ext-link-type="uri" xlink:href="http://data.nhm.ac.uk/object/08d5c39f-b1e4-43d7-a8ea-2fe9abc05752">http://data.nhm.ac.uk/object/08d5c39f-b1e4-43d7-a8ea-2fe9abc05752</ext-link></p><p>NHM_381 NHMUK 20170049, collected 2013-10-19, <named-content xmlns:xlink="http://www.w3.org/1999/xlink" content-type="dwc:verbatimCoordinates" xlink:type="simple"><named-content content-type="geo-json" specific-use="{&#34;type&#34;:&#34;Point&#34;,&#34;coordinates&#34;:[-116.716280,13.933070]}" id="NCID0EAFAI" xlink:type="simple">13.93307 -116.71628</named-content></named-content>, 4182 m. <ext-link xmlns:xlink="http://www.w3.org/1999/xlink" xlink:type="simple" ext-link-type="uri" xlink:href="http://data.nhm.ac.uk/object/8f077dac-baac-4fef-b6a1-7fd02d5f0070">http://data.nhm.ac.uk/object/8f077dac-baac-4fef-b6a1-7fd02d5f0070</ext-link></p></tp:treatment-sec><tp:treatment-sec sec-type="description" id="SECID0EJFAI"><title>Description.</title><p>Ovoid with short rostrum, shell shiny sub-translucent. Sculpture of fine closely spaced commarginal lamellae. Specimen NHM_381 length 2 mm (Fig. <xref ref-type="fig" rid="F8">8</xref>).</p><fig id="F8" position="float" orientation="portrait"><label>Figure 8.</label><caption><p>
                        <italic><tp:taxon-name><tp:taxon-name-part taxon-name-part-type="genus" reg="Ledella">Ledella</tp:taxon-name-part></tp:taxon-name></italic> sp. (NHM_381). Scale bar: 1 mm. Image attribution Glover, Dahlgren &amp; Wiklund, 2017.</p></caption><graphic xmlns:xlink="http://www.w3.org/1999/xlink" xlink:href="zookeys-707-001-g008.jpg" position="float" orientation="portrait" xlink:type="simple" id="oo_160404.jpg"/></fig></tp:treatment-sec><tp:treatment-sec sec-type="Genetic data" id="SECID0EHGAI"><title>Genetic data.</title><p>GenBank NHM_144 16S-<ext-link xmlns:xlink="http://www.w3.org/1999/xlink" ext-link-type="gen" xlink:href="MF157458" xlink:type="simple">MF157458</ext-link>, <abbrev xmlns:xlink="http://www.w3.org/1999/xlink" xlink:title="cytochrome c oxidase subunit I" id="ABBRID0ENGAI" xlink:type="simple">COI</abbrev>-<ext-link xmlns:xlink="http://www.w3.org/1999/xlink" ext-link-type="gen" xlink:href="MF157504" xlink:type="simple">MF157504</ext-link>; NHM_381 18S-<ext-link xmlns:xlink="http://www.w3.org/1999/xlink" ext-link-type="gen" xlink:href="MF157494" xlink:type="simple">MF157494</ext-link>, <abbrev xmlns:xlink="http://www.w3.org/1999/xlink" xlink:title="cytochrome c oxidase subunit I" id="ABBRID0ERGAI" xlink:type="simple">COI</abbrev>-<ext-link xmlns:xlink="http://www.w3.org/1999/xlink" ext-link-type="gen" xlink:href="MF157521" xlink:type="simple">MF157521</ext-link>.</p></tp:treatment-sec><tp:treatment-sec sec-type="remarks" id="SECID0EVGAI"><title>Remarks.</title><p>This species is morphologically very similar to the new <italic><tp:taxon-name><tp:taxon-name-part taxon-name-part-type="genus" reg="Ledella">Ledella</tp:taxon-name-part> <tp:taxon-name-part taxon-name-part-type="species" reg="knudseni">knudseni</tp:taxon-name-part></tp:taxon-name></italic>, its sister taxon in the molecular phylogenetic analyses (Fig. <xref ref-type="fig" rid="F12">12</xref>), and DNA might be required to properly identify the species. No genetic matches on GenBank.</p></tp:treatment-sec><tp:treatment-sec sec-type="ecology" id="SECID0EKHAI"><title>Ecology.</title><p>Found in polymetallic nodule province.</p><!--PageBreak--></tp:treatment-sec><tp:treatment-sec><!--Section generated to contain objects referenced in tp:taxon-treatment.--><fig id="F12" position="float" orientation="portrait"><label>Figure 12.</label><caption><p>Phylogenetic analysis of <tp:taxon-name><tp:taxon-name-part taxon-name-part-type="class">Bivalvia</tp:taxon-name-part></tp:taxon-name>: <tp:taxon-name><tp:taxon-name-part taxon-name-part-type="subclass">Protobranchia</tp:taxon-name-part></tp:taxon-name>. 50% majority rule consensus tree from the Bayesian analyses using 18S and <abbrev xmlns:xlink="http://www.w3.org/1999/xlink" xlink:title="cytochrome c oxidase subunit I" id="ABBRID0ETZAI" xlink:type="simple">COI</abbrev>. Asterisks denotes support values of 95 or above.</p></caption><graphic xmlns:xlink="http://www.w3.org/1999/xlink" xlink:href="zookeys-707-001-g012.jpg" position="float" orientation="portrait" xlink:type="simple" id="oo_160408.jpg"/></fig></tp:treatment-sec></tp:taxon-treatment>
