# Supplementary material for: Abyssal fauna of the UK-1 polymetallic nodule exploration area, Clarion-Clipperton Zone, central Pacific Ocean: Mollusca
Source: Zookeys. 2017 Oct 10;(707):1–46. doi: 10.3897/zookeys.707.13042 (PMC5674146; doi:10.3897/zookeys.707.13042)
Supplement: XML Treatment for Nucula profundorum [file zookeys.707.13042-treatment7.xml]

<!DOCTYPE tp:taxon-treatment
  PUBLIC "-//TaxonX//DTD Taxonomic Treatment Publishing DTD v0 20100105//EN" "tax-treatment-NSO.dtd">
<tp:taxon-treatment xmlns:tp="http://www.plazi.org/taxpub"><tp:treatment-meta><kwd-group><label>Taxon classification</label><kwd><named-content xmlns:xlink="http://www.w3.org/1999/xlink" content-type="kingdom">Animalia</named-content></kwd><kwd><named-content xmlns:xlink="http://www.w3.org/1999/xlink" content-type="order">Pholadomyoida</named-content></kwd><kwd><named-content xmlns:xlink="http://www.w3.org/1999/xlink" content-type="family">Nuculidae</named-content></kwd></kwd-group><mixed-citation publication-type="journal"><person-group><name><surname>Wiklund</surname><given-names>Helena</given-names></name><name><surname>Taylor</surname><given-names>John D.</given-names></name><name><surname>Dahlgren</surname><given-names>Thomas G.</given-names></name><name><surname>Todt</surname><given-names>Christiane</given-names></name><name><surname>Ikebe</surname><given-names>Chiho</given-names></name><name><surname>Rabone</surname><given-names>Muriel</given-names></name><name><surname>Glover</surname><given-names>Adrian G.</given-names></name></person-group><article-title>Abyssal fauna of the UK-1 polymetallic nodule exploration area, Clarion-Clipperton Zone, central Pacific Ocean: <tp:taxon-name><tp:taxon-name-part taxon-name-part-type="phylum">Mollusca</tp:taxon-name-part></tp:taxon-name></article-title><source>Zookeys</source><day>10</day><month>10</month><year>2017</year><volume>2017</volume><issue>707</issue><fpage>1</fpage><lpage>46</lpage><pub-id pub-id-type="doi">10.3897/zookeys.707.13042</pub-id></mixed-citation></tp:treatment-meta><tp:nomenclature><tp:taxon-name>
                    <tp:taxon-name-part taxon-name-part-type="genus" reg="Nucula">Nucula</tp:taxon-name-part>
                    <tp:taxon-name-part taxon-name-part-type="species" reg="profundorum">profundorum</tp:taxon-name-part>
                  </tp:taxon-name><tp:taxon-authority>Smith, 1885</tp:taxon-authority></tp:nomenclature><tp:treatment-sec sec-type="material" id="SECID0ENJAI"><title>Material examined.</title><p>NHM_141 NHMUK 20170051, collected 2013-10-11, <named-content xmlns:xlink="http://www.w3.org/1999/xlink" content-type="dwc:verbatimCoordinates" xlink:type="simple"><named-content content-type="geo-json" specific-use="{&#34;type&#34;:&#34;Point&#34;,&#34;coordinates&#34;:[-116.698520,13.758330]}" id="NCID0EWJAI" xlink:type="simple">13.75833 -116.69852</named-content></named-content>, 4080 m. <ext-link xmlns:xlink="http://www.w3.org/1999/xlink" xlink:type="simple" ext-link-type="uri" xlink:href="http://data.nhm.ac.uk/object/f2133256-1cad-4255-a5cb-bd5331417127">http://data.nhm.ac.uk/object/f2133256-1cad-4255-a5cb-bd5331417127</ext-link></p><p>NHM_274A NHMUK 20170052, collected 2013-10-17, <named-content xmlns:xlink="http://www.w3.org/1999/xlink" content-type="dwc:verbatimCoordinates" xlink:type="simple"><named-content content-type="geo-json" specific-use="{&#34;type&#34;:&#34;Point&#34;,&#34;coordinates&#34;:[-116.486670,13.755830]}" id="NCID0EEKAI" xlink:type="simple">13.75583 -116.48667</named-content></named-content>, 4076 m. <ext-link xmlns:xlink="http://www.w3.org/1999/xlink" xlink:type="simple" ext-link-type="uri" xlink:href="http://data.nhm.ac.uk/object/f96a470e-237e-46b4-ba85-4c6196106071">http://data.nhm.ac.uk/object/f96a470e-237e-46b4-ba85-4c6196106071</ext-link></p><p>NHM_378 NHMUK 20170053.1-2, collected 2013-10-19, <named-content xmlns:xlink="http://www.w3.org/1999/xlink" content-type="dwc:verbatimCoordinates" xlink:type="simple"><named-content content-type="geo-json" specific-use="{&#34;type&#34;:&#34;Point&#34;,&#34;coordinates&#34;:[-116.716280,13.933070]}" id="NCID0ESKAI" xlink:type="simple">13.93307 -116.71628</named-content></named-content>, 4182 m. <ext-link xmlns:xlink="http://www.w3.org/1999/xlink" xlink:type="simple" ext-link-type="uri" xlink:href="http://data.nhm.ac.uk/object/65f8d1ed-dd6a-4265-90d2-daf07491cd76">http://data.nhm.ac.uk/object/65f8d1ed-dd6a-4265-90d2-daf07491cd76</ext-link></p></tp:treatment-sec><tp:treatment-sec sec-type="description" id="SECID0E2KAI"><title>Description.</title><p>Small, trigonal- subovate. Periostracum light brown, shiny. Sculpture of fine radial lirae. Resilifer small. Hinge teeth: 5 anterior, 4 posterior. Inner shell margin finely denticulate. Voucher NHM_274A width 2 mm, height 1.8 mm (Fig. <xref ref-type="fig" rid="F9">9</xref>).</p><fig id="F9" position="float" orientation="portrait"><label>Figure 9.</label><caption><p>
                        <italic><tp:taxon-name><tp:taxon-name-part taxon-name-part-type="genus" reg="Nucula">Nucula</tp:taxon-name-part> <tp:taxon-name-part taxon-name-part-type="species" reg="profundorum">profundorum</tp:taxon-name-part></tp:taxon-name></italic> Smith, 1885 <bold>A</bold> Live specimen NHM_141 (for which 18S, CO1 and 16S sequences were obtained) <bold>B</bold> Live specimens NHM_274 (4 specimens from same sample) <bold>C</bold> Open shell from single individual NHM_274A with tissue sample taken for DNA sequencing <bold>D–E</bold> SEM of NHM_378 valve showing hinge teeth. Scale bars: 1.5 mm (<bold>B</bold>); 0.5 mm (<bold>C</bold>). Image attribution Glover, Taylor, Dahlgren &amp; Wiklund, 2017.</p></caption><graphic xmlns:xlink="http://www.w3.org/1999/xlink" xlink:href="zookeys-707-001-g009.jpg" position="float" orientation="portrait" xlink:type="simple" id="oo_160405.jpg"/></fig></tp:treatment-sec><tp:treatment-sec sec-type="Genetic data" id="SECID0EJMAI"><title>Genetic data.</title><p>GenBank NHM_141 16S-<ext-link xmlns:xlink="http://www.w3.org/1999/xlink" ext-link-type="gen" xlink:href="MF157457" xlink:type="simple">MF157457</ext-link>, 18S-<ext-link xmlns:xlink="http://www.w3.org/1999/xlink" ext-link-type="gen" xlink:href="MF157473" xlink:type="simple">MF157473</ext-link>, <abbrev xmlns:xlink="http://www.w3.org/1999/xlink" xlink:title="cytochrome c oxidase subunit I" id="ABBRID0EPMAI" xlink:type="simple">COI</abbrev>-<ext-link xmlns:xlink="http://www.w3.org/1999/xlink" ext-link-type="gen" xlink:href="MF157503" xlink:type="simple">MF157503</ext-link>; NHM_274A <abbrev xmlns:xlink="http://www.w3.org/1999/xlink" xlink:title="cytochrome c oxidase subunit I" id="ABBRID0ETMAI" xlink:type="simple">COI</abbrev>-<ext-link xmlns:xlink="http://www.w3.org/1999/xlink" ext-link-type="gen" xlink:href="MF157512" xlink:type="simple">MF157512</ext-link>; NHM_378 16S-<ext-link xmlns:xlink="http://www.w3.org/1999/xlink" ext-link-type="gen" xlink:href="MF157464" xlink:type="simple">MF157464</ext-link>, <abbrev xmlns:xlink="http://www.w3.org/1999/xlink" xlink:title="cytochrome c oxidase subunit I" id="ABBRID0EXMAI" xlink:type="simple">COI</abbrev>-<ext-link xmlns:xlink="http://www.w3.org/1999/xlink" ext-link-type="gen" xlink:href="MF157520" xlink:type="simple">MF157520</ext-link>.</p><!--PageBreak--></tp:treatment-sec><tp:treatment-sec sec-type="remarks" id="SECID0E3MAI"><title>Remarks.</title><p>Morphologically matches <italic><tp:taxon-name><tp:taxon-name-part taxon-name-part-type="genus" reg="Nucula">Nucula</tp:taxon-name-part> <tp:taxon-name-part taxon-name-part-type="species" reg="profundorum">profundorum</tp:taxon-name-part></tp:taxon-name></italic> Smith, 1885 based on examination of the syntype specimens [NHMUK 1887.2.9.2919]. In the molecular analysis of nuculoid protobranchs (Fig. <xref ref-type="fig" rid="F12">12</xref>) <italic><tp:taxon-name><tp:taxon-name-part taxon-name-part-type="genus" reg="Nucula">Nucula</tp:taxon-name-part> <tp:taxon-name-part taxon-name-part-type="species" reg="profundorum">profundorum</tp:taxon-name-part></tp:taxon-name></italic> and the Atlantic <italic><tp:taxon-name><tp:taxon-name-part taxon-name-part-type="genus" reg="Nucula">Nucula</tp:taxon-name-part> <tp:taxon-name-part taxon-name-part-type="species" reg="atacellana">atacellana</tp:taxon-name-part></tp:taxon-name></italic> Schenck, 1939 are well supported sister species. However the <italic><tp:taxon-name><tp:taxon-name-part taxon-name-part-type="genus" reg="Nucula">N.</tp:taxon-name-part> <tp:taxon-name-part taxon-name-part-type="species" reg="profundorum">profundorum</tp:taxon-name-part></tp:taxon-name></italic> identified from the present samples differs genetically from the <italic><tp:taxon-name><tp:taxon-name-part taxon-name-part-type="genus" reg="Nucula">N.</tp:taxon-name-part> <tp:taxon-name-part taxon-name-part-type="species" reg="profundorum">profundorum</tp:taxon-name-part></tp:taxon-name></italic> record in GenBank (accession nr <ext-link xmlns:xlink="http://www.w3.org/1999/xlink" ext-link-type="gen" xlink:href="KJ950274" xlink:type="simple">KJ950274</ext-link>; <xref ref-type="bibr" rid="B38">Jennings and Etter 2014</xref>) which we believe may be misassigned. That sample came from 1045 m in the north eastern <!--PageBreak-->Pacific off San Diego (Figure <xref ref-type="fig" rid="F10">10</xref>). The shell illustrated by <xref ref-type="bibr" rid="B10">Coan and Valentich-Scott (2012</xref> pl 12) as <italic><tp:taxon-name><tp:taxon-name-part taxon-name-part-type="genus" reg="Nucula">N.</tp:taxon-name-part> <tp:taxon-name-part taxon-name-part-type="species" reg="profundorum">profundorum</tp:taxon-name-part></tp:taxon-name></italic> has more hinge teeth. There may be a complex of morphologically similar species in the eastern Pacific. No genetic matches on GenBank.</p><fig id="F10" position="float" orientation="portrait"><label>Figure 10.</label><caption><p>
                        <italic><tp:taxon-name><tp:taxon-name-part taxon-name-part-type="genus" reg="Nucula">Nucula</tp:taxon-name-part> <tp:taxon-name-part taxon-name-part-type="species" reg="profundorum">profundorum</tp:taxon-name-part></tp:taxon-name></italic> Smith, 1885. <bold>A–D</bold> Syntype BMNH 1887.2.9.2919, scalebars 1mm <bold>E</bold> Type locality (red) of <italic><tp:taxon-name><tp:taxon-name-part taxon-name-part-type="genus" reg="Nucula">N.</tp:taxon-name-part> <tp:taxon-name-part taxon-name-part-type="species" reg="profundorum">profundorum</tp:taxon-name-part></tp:taxon-name></italic> from Challenger Expedition in relation to <abbrev xmlns:xlink="http://www.w3.org/1999/xlink" xlink:title="Abyssal Baseline" id="ABBRID0EYQAI" xlink:type="simple">ABYSSLINE</abbrev> sampling location (green) and GenBank voucher specimen sampling location (white). Bathymetric data (<bold>D</bold>) from NOAA.</p></caption><graphic xmlns:xlink="http://www.w3.org/1999/xlink" xlink:href="zookeys-707-001-g010.jpg" position="float" orientation="portrait" xlink:type="simple" id="oo_160406.jpg"/></fig></tp:treatment-sec><tp:treatment-sec sec-type="ecology" id="SECID0EDRAI"><title>Ecology.</title><p>The most abundant bivalve mollusc recorded in the <abbrev xmlns:xlink="http://www.w3.org/1999/xlink" xlink:title="Abyssal Baseline" id="ABBRID0EJRAI" xlink:type="simple">ABYSSLINE</abbrev> sampling programme, frequently found in epibenthic sledge and box core samples from region of sediment and polymetallic nodules.</p></tp:treatment-sec><tp:treatment-sec><!--Section generated to contain objects referenced in tp:taxon-treatment.--><fig id="F12" position="float" orientation="portrait"><label>Figure 12.</label><caption><p>Phylogenetic analysis of <tp:taxon-name><tp:taxon-name-part taxon-name-part-type="class">Bivalvia</tp:taxon-name-part></tp:taxon-name>: <tp:taxon-name><tp:taxon-name-part taxon-name-part-type="subclass">Protobranchia</tp:taxon-name-part></tp:taxon-name>. 50% majority rule consensus tree from the Bayesian analyses using 18S and <abbrev xmlns:xlink="http://www.w3.org/1999/xlink" xlink:title="cytochrome c oxidase subunit I" id="ABBRID0ETZAI" xlink:type="simple">COI</abbrev>. Asterisks denotes support values of 95 or above.</p></caption><graphic xmlns:xlink="http://www.w3.org/1999/xlink" xlink:href="zookeys-707-001-g012.jpg" position="float" orientation="portrait" xlink:type="simple" id="oo_160408.jpg"/></fig></tp:treatment-sec><ref-list><ref id="B38"><mixed-citation xmlns:xlink="http://www.w3.org/1999/xlink" xlink:type="simple">
          <person-group><name name-style="western"><surname>Jennings</surname><given-names>RM</given-names></name><name name-style="western"><surname>Etter</surname><given-names>RJ</given-names></name></person-group> (<year>2014</year>) <article-title>Phylogeographic estimates of colonization of the deep Atlantic by the protobranch bivalve <tp:taxon-name><tp:taxon-name-part taxon-name-part-type="genus">Nucula</tp:taxon-name-part> <tp:taxon-name-part taxon-name-part-type="species">atacellana</tp:taxon-name-part></tp:taxon-name>.</article-title> <source>Polish Polar Research</source> <volume>35</volume>: <fpage>261</fpage>–<lpage>278</lpage>. <ext-link xlink:type="simple" ext-link-type="doi" xlink:href="10.2478/popore-2014-0017">https://doi.org/10.2478/popore-2014-0017</ext-link></mixed-citation></ref><ref id="B10"><mixed-citation xmlns:xlink="http://www.w3.org/1999/xlink" xlink:type="simple">
          <person-group><name name-style="western"><surname>Coan</surname><given-names>EV</given-names></name><name name-style="western"><surname>Valentich-Scott</surname><given-names>PH</given-names></name></person-group> (<year>2012</year>) <article-title>Bivalve seashells of tropical west America: Marine bivalves from Baja California to northern Peru.</article-title> <source>Santa Barbara Museum of Natural History Monographs</source> <volume>6</volume>: <fpage>1</fpage>–<lpage>1258</lpage>.</mixed-citation></ref></ref-list></tp:taxon-treatment>
