# Supplementary material for: Abyssal fauna of the UK-1 polymetallic nodule exploration area, Clarion-Clipperton Zone, central Pacific Ocean: Mollusca
Source: Zookeys. 2017 Oct 10;(707):1–46. doi: 10.3897/zookeys.707.13042 (PMC5674146; doi:10.3897/zookeys.707.13042)
Supplement: XML Treatment for Yoldiella [file zookeys.707.13042-treatment8.xml]

<!DOCTYPE tp:taxon-treatment
  PUBLIC "-//TaxonX//DTD Taxonomic Treatment Publishing DTD v0 20100105//EN" "tax-treatment-NSO.dtd">
<tp:taxon-treatment xmlns:tp="http://www.plazi.org/taxpub"><tp:treatment-meta><kwd-group><label>Taxon classification</label><kwd><named-content xmlns:xlink="http://www.w3.org/1999/xlink" content-type="kingdom">Animalia</named-content></kwd><kwd><named-content xmlns:xlink="http://www.w3.org/1999/xlink" content-type="order">Pholadomyoida</named-content></kwd><kwd><named-content xmlns:xlink="http://www.w3.org/1999/xlink" content-type="family">Yoldiidae</named-content></kwd></kwd-group><mixed-citation publication-type="journal"><person-group><name><surname>Wiklund</surname><given-names>Helena</given-names></name><name><surname>Taylor</surname><given-names>John D.</given-names></name><name><surname>Dahlgren</surname><given-names>Thomas G.</given-names></name><name><surname>Todt</surname><given-names>Christiane</given-names></name><name><surname>Ikebe</surname><given-names>Chiho</given-names></name><name><surname>Rabone</surname><given-names>Muriel</given-names></name><name><surname>Glover</surname><given-names>Adrian G.</given-names></name></person-group><article-title>Abyssal fauna of the UK-1 polymetallic nodule exploration area, Clarion-Clipperton Zone, central Pacific Ocean: <tp:taxon-name><tp:taxon-name-part taxon-name-part-type="phylum">Mollusca</tp:taxon-name-part></tp:taxon-name></article-title><source>Zookeys</source><day>10</day><month>10</month><year>2017</year><volume>2017</volume><issue>707</issue><fpage>1</fpage><lpage>46</lpage><pub-id pub-id-type="doi">10.3897/zookeys.707.13042</pub-id></mixed-citation></tp:treatment-meta><tp:nomenclature><tp:taxon-name>
                    <tp:taxon-name-part taxon-name-part-type="genus" reg="Yoldiella">Yoldiella</tp:taxon-name-part>
                  </tp:taxon-name><tp:taxon-authority>sp. (NHM_190)</tp:taxon-authority></tp:nomenclature><tp:treatment-sec sec-type="material" id="SECID0ECTAI"><title>Material examined.</title><p>NHM_042 NHMUK 20170054, collected 2013-10-09, <named-content xmlns:xlink="http://www.w3.org/1999/xlink" content-type="dwc:verbatimCoordinates" xlink:type="simple"><named-content content-type="geo-json" specific-use="{&#34;type&#34;:&#34;Point&#34;,&#34;coordinates&#34;:[-116.558430,13.837200]}" id="NCID0ELTAI" xlink:type="simple">13.8372 -116.55843</named-content></named-content>, 4336 m. <ext-link xmlns:xlink="http://www.w3.org/1999/xlink" xlink:type="simple" ext-link-type="uri" xlink:href="http://data.nhm.ac.uk/object/621deeed-8f8a-4d2e-9136-4e30794fc68e">http://data.nhm.ac.uk/object/621deeed-8f8a-4d2e-9136-4e30794fc68e</ext-link></p><!--PageBreak--><p>NHM_185 NHMUK 20170055, collected 2013-10-13, <named-content xmlns:xlink="http://www.w3.org/1999/xlink" content-type="dwc:verbatimCoordinates" xlink:type="simple"><named-content content-type="geo-json" specific-use="{&#34;type&#34;:&#34;Point&#34;,&#34;coordinates&#34;:[-116.550180,13.934820]}" id="NCID0E1TAI" xlink:type="simple">13.93482 -116.55018</named-content></named-content>, 4082 m. <ext-link xmlns:xlink="http://www.w3.org/1999/xlink" xlink:type="simple" ext-link-type="uri" xlink:href="http://data.nhm.ac.uk/object/6dfa8946-aa7a-448d-9f4f-703a3b2a10d9">http://data.nhm.ac.uk/object/6dfa8946-aa7a-448d-9f4f-703a3b2a10d9</ext-link></p><p>NHM_190 NHMUK 20170056, collected 2013-10-13, <named-content xmlns:xlink="http://www.w3.org/1999/xlink" content-type="dwc:verbatimCoordinates" xlink:type="simple"><named-content content-type="geo-json" specific-use="{&#34;type&#34;:&#34;Point&#34;,&#34;coordinates&#34;:[-116.550180,13.934820]}" id="NCID0EIUAI" xlink:type="simple">13.93482 -116.55018</named-content></named-content>, 4082 m. <ext-link xmlns:xlink="http://www.w3.org/1999/xlink" xlink:type="simple" ext-link-type="uri" xlink:href="http://data.nhm.ac.uk/object/b6e48ff4-2e02-42dc-b9ed-286d297d1459">http://data.nhm.ac.uk/object/b6e48ff4-2e02-42dc-b9ed-286d297d1459</ext-link></p><p>NHM_193 NHMUK 20170060, collected 2013-10-13, <named-content xmlns:xlink="http://www.w3.org/1999/xlink" content-type="dwc:verbatimCoordinates" xlink:type="simple"><named-content content-type="geo-json" specific-use="{&#34;type&#34;:&#34;Point&#34;,&#34;coordinates&#34;:[-116.550180,13.934820]}" id="NCID0EWUAI" xlink:type="simple">13.93482 -116.55018</named-content></named-content>, 4082 m. <ext-link xmlns:xlink="http://www.w3.org/1999/xlink" xlink:type="simple" ext-link-type="uri" xlink:href="http://data.nhm.ac.uk/object/8923576e-4542-4fc7-9a89-016e8fb564cb">http://data.nhm.ac.uk/object/8923576e-4542-4fc7-9a89-016e8fb564cb</ext-link></p><p>NHM_194 NHMUK 20170057, collected 2013-10-13, <named-content xmlns:xlink="http://www.w3.org/1999/xlink" content-type="dwc:verbatimCoordinates" xlink:type="simple"><named-content content-type="geo-json" specific-use="{&#34;type&#34;:&#34;Point&#34;,&#34;coordinates&#34;:[-116.550180,13.934820]}" id="NCID0EEVAI" xlink:type="simple">13.93482 -116.55018</named-content></named-content>, 4082 m. <ext-link xmlns:xlink="http://www.w3.org/1999/xlink" xlink:type="simple" ext-link-type="uri" xlink:href="http://data.nhm.ac.uk/object/7a6c76df-989b-4fcd-9e9c-a442d0a02443">http://data.nhm.ac.uk/object/7a6c76df-989b-4fcd-9e9c-a442d0a02443</ext-link></p><!--PageBreak--><p>NHM_246 NHMUK 20170058, collected 2013-10-16, <named-content xmlns:xlink="http://www.w3.org/1999/xlink" content-type="dwc:verbatimCoordinates" xlink:type="simple"><named-content content-type="geo-json" specific-use="{&#34;type&#34;:&#34;Point&#34;,&#34;coordinates&#34;:[-116.710000,13.811660]}" id="NCID0ETVAI" xlink:type="simple">13.81166 -116.71</named-content></named-content>, 4076 m. <ext-link xmlns:xlink="http://www.w3.org/1999/xlink" xlink:type="simple" ext-link-type="uri" xlink:href="http://data.nhm.ac.uk/object/37b2493a-a725-4ec4-a720-cc9dd12fb49d">http://data.nhm.ac.uk/object/37b2493a-a725-4ec4-a720-cc9dd12fb49d</ext-link></p><p>NHM_289 NHMUK 20170059, collected 2013-10-17, <named-content xmlns:xlink="http://www.w3.org/1999/xlink" content-type="dwc:verbatimCoordinates" xlink:type="simple"><named-content content-type="geo-json" specific-use="{&#34;type&#34;:&#34;Point&#34;,&#34;coordinates&#34;:[-116.486670,13.755830]}" id="NCID0EBWAI" xlink:type="simple">13.75583 -116.48667</named-content></named-content>, 4076 m. <ext-link xmlns:xlink="http://www.w3.org/1999/xlink" xlink:type="simple" ext-link-type="uri" xlink:href="http://data.nhm.ac.uk/object/17d54bb4-9f38-4073-9bb6-17637773b058">http://data.nhm.ac.uk/object/17d54bb4-9f38-4073-9bb6-17637773b058</ext-link></p></tp:treatment-sec><tp:treatment-sec sec-type="description" id="SECID0EKWAI"><title>Description.</title><p>Small, sub-ovate, longer than high, umbone at mid-line, dorsal margin horizontal to slightly curved, ventral margin deeply rounded, thin-shelled, shiny, semi-transparent, smooth except for growth increments. Internal features not investigated but 4-5 anterior and posterior chevron teeth. Hindgut visible though the shell forms a simple rounded loop on right side of body. DNA voucher NHM_190 shell length 1.6 mm, height 1 mm. Voucher specimen NHM_185 shell length 1.5 mm, height 1 mm (Fig. <xref ref-type="fig" rid="F11">11</xref>).</p><fig id="F11" position="float" orientation="portrait"><label>Figure 11.</label><caption><p>
                        <italic><tp:taxon-name><tp:taxon-name-part taxon-name-part-type="genus" reg="Yoldiella">Yoldiella</tp:taxon-name-part></tp:taxon-name></italic> sp. (NHM_190) <bold>A</bold> Voucher specimen NHM_190 <bold>B</bold> Live specimens NHM_185 <bold>C</bold> NHM_185 after preservation in ethanol for 3 months prior to DNA sequencing. Scale bar: 0.5 mm (<bold>C</bold>). Image attribution Glover, Dahlgren &amp; Wiklund, 2017.</p></caption><graphic xmlns:xlink="http://www.w3.org/1999/xlink" xlink:href="zookeys-707-001-g011.jpg" position="float" orientation="portrait" xlink:type="simple" id="oo_160407.jpg"/></fig></tp:treatment-sec><tp:treatment-sec sec-type="Genetic data" id="SECID0EQXAI"><title>Genetic data.</title><p>GenBank NHM_042 18S-<ext-link xmlns:xlink="http://www.w3.org/1999/xlink" ext-link-type="gen" xlink:href="MF157467" xlink:type="simple">MF157467</ext-link>; NHM_185 18S-<ext-link xmlns:xlink="http://www.w3.org/1999/xlink" ext-link-type="gen" xlink:href="MF157480" xlink:type="simple">MF157480</ext-link>; NHM_190 18S-<ext-link xmlns:xlink="http://www.w3.org/1999/xlink" ext-link-type="gen" xlink:href="MF157482" xlink:type="simple">MF157482</ext-link>; NHM_193 18S-<ext-link xmlns:xlink="http://www.w3.org/1999/xlink" ext-link-type="gen" xlink:href="MF157484" xlink:type="simple">MF157484</ext-link>; NHM_194 18S-<ext-link xmlns:xlink="http://www.w3.org/1999/xlink" ext-link-type="gen" xlink:href="MF157485" xlink:type="simple">MF157485</ext-link>; NHM_246 18S-<ext-link xmlns:xlink="http://www.w3.org/1999/xlink" ext-link-type="gen" xlink:href="MF157486" xlink:type="simple">MF157486</ext-link>; NHM_289 18S-<ext-link xmlns:xlink="http://www.w3.org/1999/xlink" ext-link-type="gen" xlink:href="MF157492" xlink:type="simple">MF157492</ext-link>, <abbrev xmlns:xlink="http://www.w3.org/1999/xlink" xlink:title="cytochrome c oxidase subunit I" id="ABBRID0EWXAI" xlink:type="simple">COI</abbrev>-<ext-link xmlns:xlink="http://www.w3.org/1999/xlink" ext-link-type="gen" xlink:href="MF157517" xlink:type="simple">MF157517</ext-link>.</p></tp:treatment-sec><tp:treatment-sec sec-type="remarks" id="SECID0E1XAI"><title>Remarks.</title><p>Extremely small, semi-transparent bivalves typically about 1 mm in size. <italic><tp:taxon-name><tp:taxon-name-part taxon-name-part-type="genus" reg="Yoldiella">Yoldiella</tp:taxon-name-part></tp:taxon-name></italic> species are particularly difficult to identify (see <xref ref-type="bibr" rid="B41">Killeen and Turner 2009</xref>). Forms a unique monophyletic clade distinct from all other AB01 specimens. No genetic matches on GenBank. In the molecular tree (Fig. <xref ref-type="fig" rid="F12">12</xref>) the genus <italic><tp:taxon-name><tp:taxon-name-part taxon-name-part-type="genus" reg="Yoldiella">Yoldiella</tp:taxon-name-part></tp:taxon-name></italic> is not monophyletic, and the present species does not group with another Eastern Pacific bathyal species, <italic><tp:taxon-name><tp:taxon-name-part taxon-name-part-type="genus" reg="Yoldiella">Yoldiella</tp:taxon-name-part> <tp:taxon-name-part taxon-name-part-type="species" reg="orcia">orcia</tp:taxon-name-part></tp:taxon-name></italic> (Dall, 1916), which instead forms a well-supported subclade with two Atlantic species.</p><fig id="F12" position="float" orientation="portrait"><label>Figure 12.</label><caption><p>Phylogenetic analysis of <tp:taxon-name><tp:taxon-name-part taxon-name-part-type="class">Bivalvia</tp:taxon-name-part></tp:taxon-name>: <tp:taxon-name><tp:taxon-name-part taxon-name-part-type="subclass">Protobranchia</tp:taxon-name-part></tp:taxon-name>. 50% majority rule consensus tree from the Bayesian analyses using 18S and <abbrev xmlns:xlink="http://www.w3.org/1999/xlink" xlink:title="cytochrome c oxidase subunit I" id="ABBRID0ETZAI" xlink:type="simple">COI</abbrev>. Asterisks denotes support values of 95 or above.</p></caption><graphic xmlns:xlink="http://www.w3.org/1999/xlink" xlink:href="zookeys-707-001-g012.jpg" position="float" orientation="portrait" xlink:type="simple" id="oo_160408.jpg"/></fig></tp:treatment-sec><tp:treatment-sec sec-type="ecology" id="SECID0E3ZAI"><title>Ecology.</title><p>Found in polymetallic nodule province.</p></tp:treatment-sec><ref-list><ref id="B41"><mixed-citation xmlns:xlink="http://www.w3.org/1999/xlink" xlink:type="simple">
          <person-group><name name-style="western"><surname>Killeen</surname><given-names>IJ</given-names></name><name name-style="western"><surname>Turner</surname><given-names>JA</given-names></name></person-group> (<year>2009</year>) <article-title><tp:taxon-name><tp:taxon-name-part taxon-name-part-type="genus">Yoldiella</tp:taxon-name-part></tp:taxon-name> and Portlandia (<tp:taxon-name><tp:taxon-name-part taxon-name-part-type="class">Bivalvia</tp:taxon-name-part></tp:taxon-name>) from the Faroe-Shetland Channel and Rockall Trough, Northeast Atlantic.</article-title> <source>Journal of Conchology</source> <volume>39</volume>: <fpage>733</fpage>–<lpage>778</lpage>.</mixed-citation></ref></ref-list></tp:taxon-treatment>
