# Supplementary material for: Abyssal fauna of the UK-1 polymetallic nodule exploration area, Clarion-Clipperton Zone, central Pacific Ocean: Mollusca
Source: Zookeys. 2017 Oct 10;(707):1–46. doi: 10.3897/zookeys.707.13042 (PMC5674146; doi:10.3897/zookeys.707.13042)
Supplement: XML Treatment for Bentharca cf. asperula [file zookeys.707.13042-treatment9.xml]

<!DOCTYPE tp:taxon-treatment
  PUBLIC "-//TaxonX//DTD Taxonomic Treatment Publishing DTD v0 20100105//EN" "tax-treatment-NSO.dtd">
<tp:taxon-treatment xmlns:tp="http://www.plazi.org/taxpub"><tp:treatment-meta><kwd-group><label>Taxon classification</label><kwd><named-content xmlns:xlink="http://www.w3.org/1999/xlink" content-type="kingdom">Animalia</named-content></kwd><kwd><named-content xmlns:xlink="http://www.w3.org/1999/xlink" content-type="order">Pholadomyoida</named-content></kwd><kwd><named-content xmlns:xlink="http://www.w3.org/1999/xlink" content-type="family">Arcidae</named-content></kwd></kwd-group><mixed-citation publication-type="journal"><person-group><name><surname>Wiklund</surname><given-names>Helena</given-names></name><name><surname>Taylor</surname><given-names>John D.</given-names></name><name><surname>Dahlgren</surname><given-names>Thomas G.</given-names></name><name><surname>Todt</surname><given-names>Christiane</given-names></name><name><surname>Ikebe</surname><given-names>Chiho</given-names></name><name><surname>Rabone</surname><given-names>Muriel</given-names></name><name><surname>Glover</surname><given-names>Adrian G.</given-names></name></person-group><article-title>Abyssal fauna of the UK-1 polymetallic nodule exploration area, Clarion-Clipperton Zone, central Pacific Ocean: <tp:taxon-name><tp:taxon-name-part taxon-name-part-type="phylum">Mollusca</tp:taxon-name-part></tp:taxon-name></article-title><source>Zookeys</source><day>10</day><month>10</month><year>2017</year><volume>2017</volume><issue>707</issue><fpage>1</fpage><lpage>46</lpage><pub-id pub-id-type="doi">10.3897/zookeys.707.13042</pub-id></mixed-citation></tp:treatment-meta><tp:nomenclature><tp:taxon-name>
                      <tp:taxon-name-part taxon-name-part-type="genus" reg="Bentharca">Bentharca</tp:taxon-name-part>
                      <tp:taxon-name-part taxon-name-part-type="uncertainty-rank">cf.</tp:taxon-name-part>
                      <tp:taxon-name-part taxon-name-part-type="species" reg="asperula">asperula</tp:taxon-name-part>
                    </tp:taxon-name><tp:taxon-authority>(Dall, 1881)</tp:taxon-authority></tp:nomenclature><tp:treatment-sec sec-type="material" id="SECID0ER3AI"><title>Material examined.</title><p>NHM_108 NHMUK 20170061, collected 2013-10-11, <named-content xmlns:xlink="http://www.w3.org/1999/xlink" content-type="dwc:verbatimCoordinates" xlink:type="simple"><named-content content-type="geo-json" specific-use="{&#34;type&#34;:&#34;Point&#34;,&#34;coordinates&#34;:[-116.703080,13.793350]}" id="NCID0E13AI" xlink:type="simple">13.79335 -116.70308</named-content></named-content>, 4081 m. <ext-link xmlns:xlink="http://www.w3.org/1999/xlink" xlink:type="simple" ext-link-type="uri" xlink:href="http://data.nhm.ac.uk/object/9d29d7ec-55cd-4b41-929a-2379be221263">http://data.nhm.ac.uk/object/9d29d7ec-55cd-4b41-929a-2379be221263</ext-link></p><p>NHM_150 NHMUK 20170062.1-2, collected 2013-10-11, <named-content xmlns:xlink="http://www.w3.org/1999/xlink" content-type="dwc:verbatimCoordinates" xlink:type="simple"><named-content content-type="geo-json" specific-use="{&#34;type&#34;:&#34;Point&#34;,&#34;coordinates&#34;:[-116.698520,13.758330]}" id="NCID0EI4AI" xlink:type="simple">13.75833 -116.69852</named-content></named-content>, 4080 m. <ext-link xmlns:xlink="http://www.w3.org/1999/xlink" xlink:type="simple" ext-link-type="uri" xlink:href="http://data.nhm.ac.uk/object/96bfe548-f511-49c4-b2a3-0a9a45f9154b">http://data.nhm.ac.uk/object/96bfe548-f511-49c4-b2a3-0a9a45f9154b</ext-link></p><p>NHM_170 NHMUK 20170063, collected 2013-10-11, <named-content xmlns:xlink="http://www.w3.org/1999/xlink" content-type="dwc:verbatimCoordinates" xlink:type="simple"><named-content content-type="geo-json" specific-use="{&#34;type&#34;:&#34;Point&#34;,&#34;coordinates&#34;:[-116.703080,13.793600]}" id="NCID0EW4AI" xlink:type="simple">13.7936 -116.70308</named-content></named-content>, 4078 m. <ext-link xmlns:xlink="http://www.w3.org/1999/xlink" xlink:type="simple" ext-link-type="uri" xlink:href="http://data.nhm.ac.uk/object/8d9beefd-2fbc-4204-9bf8-90551419ac1c">http://data.nhm.ac.uk/object/8d9beefd-2fbc-4204-9bf8-90551419ac1c</ext-link></p><p>NHM_282 NHMUK 20170064, collected 2013-10-17, <named-content xmlns:xlink="http://www.w3.org/1999/xlink" content-type="dwc:verbatimCoordinates" xlink:type="simple"><named-content content-type="geo-json" specific-use="{&#34;type&#34;:&#34;Point&#34;,&#34;coordinates&#34;:[-116.486670,13.755830]}" id="NCID0EE5AI" xlink:type="simple">13.75583 -116.48667</named-content></named-content>, 4076 m. <ext-link xmlns:xlink="http://www.w3.org/1999/xlink" xlink:type="simple" ext-link-type="uri" xlink:href="http://data.nhm.ac.uk/object/ccdd114d-c8a8-47da-ba84-8b8ca5125a6a">http://data.nhm.ac.uk/object/ccdd114d-c8a8-47da-ba84-8b8ca5125a6a</ext-link></p><p>NHM_427 NHMUK 20170065, collected 2013-10-20, <named-content xmlns:xlink="http://www.w3.org/1999/xlink" content-type="dwc:verbatimCoordinates" xlink:type="simple"><named-content content-type="geo-json" specific-use="{&#34;type&#34;:&#34;Point&#34;,&#34;coordinates&#34;:[-116.544320,13.863670]}" id="NCID0ES5AI" xlink:type="simple">13.86367 -116.54432</named-content></named-content>, 4050 m. <ext-link xmlns:xlink="http://www.w3.org/1999/xlink" xlink:type="simple" ext-link-type="uri" xlink:href="http://data.nhm.ac.uk/object/1d462c2a-bb98-4369-afc3-63a7c33a4bdd">http://data.nhm.ac.uk/object/1d462c2a-bb98-4369-afc3-63a7c33a4bdd</ext-link></p><!--PageBreak--><!--PageBreak--><p>NHM_454 NHMUK 20170066, collected 2013-10-21, <named-content xmlns:xlink="http://www.w3.org/1999/xlink" content-type="dwc:verbatimCoordinates" xlink:type="simple"><named-content content-type="geo-json" specific-use="{&#34;type&#34;:&#34;Point&#34;,&#34;coordinates&#34;:[-116.590000,13.901650]}" id="NCID0EC6AI" xlink:type="simple">13.90165 -116.59</named-content></named-content>, 4163 m. <ext-link xmlns:xlink="http://www.w3.org/1999/xlink" xlink:type="simple" ext-link-type="uri" xlink:href="http://data.nhm.ac.uk/object/a30eab51-5f52-4fec-89d7-d47152895c92">http://data.nhm.ac.uk/object/a30eab51-5f52-4fec-89d7-d47152895c92</ext-link></p></tp:treatment-sec><tp:treatment-sec sec-type="description" id="SECID0EL6AI"><title>Description.</title><p>Shell elongate, trapezoidal, strongly inequilateral, anteriorly attentuated and posteriorly expanded, umbones small, low, dorsal edge straight. Byssal sinus in ventral margin. Sculpture of irregular commarginal lamellae and low radial ribs but covered by a thick, shaggy, brown periostracum with projecting scales. Two pre- and post- umbonal hinge teeth with each tooth crossed by transverse grooves giving a lobate appearance (Fig. <xref ref-type="fig" rid="F13">13E, F</xref>). Inner shell margin smooth. DNA voucher NHM_150 shell length 3.2 mm shell width 1.9 mm.</p><fig id="F13" position="float" orientation="portrait"><label>Figure 13.</label><caption><p>
                          <tp:taxon-name><tp:taxon-name-part taxon-name-part-type="genus" reg="Bentharca">Bentharca</tp:taxon-name-part> <tp:taxon-name-part taxon-name-part-type="uncertainty-rank">cf.</tp:taxon-name-part> <tp:taxon-name-part taxon-name-part-type="species" reg="asperula">asperula</tp:taxon-name-part></tp:taxon-name> (Dall, 1881) <bold>A</bold> Voucher specimen NHM_150 live after recovery <bold>B</bold> Specimen NHM_150 after preservation and dissection for DNA sample showing valves <bold>C</bold> Specimen NHM_108 Live <bold>D–F</bold> Specimen NHM_150 SEM showing shell ornamentation and hinge teeth. Scale bars: 1 mm (<bold>A, E</bold>); 0.5 mm (<bold>B</bold>); 0.2 mm (<bold>F</bold>). Image attribution Glover, Taylor, Dahlgren &amp; Wiklund, 2017.</p></caption><graphic xmlns:xlink="http://www.w3.org/1999/xlink" xlink:href="zookeys-707-001-g013.jpg" position="float" orientation="portrait" xlink:type="simple" id="oo_160409.jpg"/></fig><!--PageBreak--></tp:treatment-sec><tp:treatment-sec sec-type="Genetic data" id="SECID0E5ABI"><title>Genetic data.</title><p>GenBank NHM_108 18S-<ext-link xmlns:xlink="http://www.w3.org/1999/xlink" ext-link-type="gen" xlink:href="MF157470" xlink:type="simple">MF157470</ext-link>, <abbrev xmlns:xlink="http://www.w3.org/1999/xlink" xlink:title="cytochrome c oxidase subunit I" id="ABBRID0EEBBI" xlink:type="simple">COI</abbrev>-<ext-link xmlns:xlink="http://www.w3.org/1999/xlink" ext-link-type="gen" xlink:href="MF157502" xlink:type="simple">MF157502</ext-link>; NHM_150 18S-<ext-link xmlns:xlink="http://www.w3.org/1999/xlink" ext-link-type="gen" xlink:href="MF157476" xlink:type="simple">MF157476</ext-link>; NHM_170 18S-<ext-link xmlns:xlink="http://www.w3.org/1999/xlink" ext-link-type="gen" xlink:href="MF157477" xlink:type="simple">MF157477</ext-link>; NHM_282 18S-<ext-link xmlns:xlink="http://www.w3.org/1999/xlink" ext-link-type="gen" xlink:href="MF157490" xlink:type="simple">MF157490</ext-link>, <abbrev xmlns:xlink="http://www.w3.org/1999/xlink" xlink:title="cytochrome c oxidase subunit I" id="ABBRID0EIBBI" xlink:type="simple">COI</abbrev>-<ext-link xmlns:xlink="http://www.w3.org/1999/xlink" ext-link-type="gen" xlink:href="MF157513" xlink:type="simple">MF157513</ext-link>; NHM_427 18S-<ext-link xmlns:xlink="http://www.w3.org/1999/xlink" ext-link-type="gen" xlink:href="MF157496" xlink:type="simple">MF157496</ext-link>; NHM_454 18S-<ext-link xmlns:xlink="http://www.w3.org/1999/xlink" ext-link-type="gen" xlink:href="MF157499" xlink:type="simple">MF157499</ext-link>.</p></tp:treatment-sec><tp:treatment-sec sec-type="remarks" id="SECID0EMBBI"><title>Remarks.</title><p>
                      <italic><tp:taxon-name><tp:taxon-name-part taxon-name-part-type="genus" reg="Bentharca">Bentharca</tp:taxon-name-part> <tp:taxon-name-part taxon-name-part-type="species" reg="asperula">asperula</tp:taxon-name-part></tp:taxon-name></italic> has been regarded as a cosmopolitan deep-water species with a considerable recorded depth range of 430–5005 m (<xref ref-type="bibr" rid="B43">Knudsen 1967</xref>, <xref ref-type="bibr" rid="B44">1970</xref>, <xref ref-type="bibr" rid="B10">Coan and Valentich-Scott 2012</xref>) from Atlantic, Indian and Pacific Oceans. The lectotype and paralectotypes (USNM 63174, 887339, 94363) originated from the Gulf of Mexico, off Yucatan, 2868 m (Blake stn 33). Because of its epifaunal, byssate life habit <italic><tp:taxon-name><tp:taxon-name-part taxon-name-part-type="genus" reg="Bentharca">B.</tp:taxon-name-part> <tp:taxon-name-part taxon-name-part-type="species" reg="asperula">asperula</tp:taxon-name-part></tp:taxon-name></italic> shows considerable shape variation and <xref ref-type="bibr" rid="B43">Knudsen (1967)</xref> synonymised several nominal species and described how the number of hinge teeth increases with shell size (age). Without supporting genetic evidence from samples from different oceans it is impossible to test whether the species is truly cosmopolitan. Perhaps significantly, no shell has been described with as few hinge teeth as the present sample and none with the transverse grooves (Fig. <xref ref-type="fig" rid="F13">13F</xref>). No genetic matches on GenBank.</p></tp:treatment-sec><tp:treatment-sec sec-type="ecology" id="SECID0E3CBI"><title>Ecology.</title><p>Quite abundant. Found in polymetallic nodule province.</p></tp:treatment-sec><ref-list><ref id="B43"><mixed-citation xmlns:xlink="http://www.w3.org/1999/xlink" xlink:type="simple">
          <person-group><name name-style="western"><surname>Knudsen</surname><given-names>J</given-names></name></person-group> (<year>1967</year>) <article-title>The deep-sea <tp:taxon-name><tp:taxon-name-part taxon-name-part-type="class">Bivalvia</tp:taxon-name-part></tp:taxon-name>.</article-title> <source>John Murray Expedition Scientific Reports</source> <volume>11</volume>: <fpage>237</fpage>–<lpage>343</lpage>.</mixed-citation></ref><ref id="B44"><mixed-citation xmlns:xlink="http://www.w3.org/1999/xlink" xlink:type="simple">
          <person-group><name name-style="western"><surname>Knudsen</surname><given-names>J</given-names></name></person-group> (<year>1970</year>) <article-title>The systematics and biology of abyssal and hadal <tp:taxon-name><tp:taxon-name-part taxon-name-part-type="class">Bivalvia</tp:taxon-name-part></tp:taxon-name>.</article-title> <source>Galathea Reports</source> <volume>11</volume>: <fpage>1</fpage>–<lpage>241</lpage>.</mixed-citation></ref><ref id="B10"><mixed-citation xmlns:xlink="http://www.w3.org/1999/xlink" xlink:type="simple">
          <person-group><name name-style="western"><surname>Coan</surname><given-names>EV</given-names></name><name name-style="western"><surname>Valentich-Scott</surname><given-names>PH</given-names></name></person-group> (<year>2012</year>) <article-title>Bivalve seashells of tropical west America: Marine bivalves from Baja California to northern Peru.</article-title> <source>Santa Barbara Museum of Natural History Monographs</source> <volume>6</volume>: <fpage>1</fpage>–<lpage>1258</lpage>.</mixed-citation></ref></ref-list></tp:taxon-treatment>
