# Supplementary material for: Abyssal fauna of the UK-1 polymetallic nodule exploration area, Clarion-Clipperton Zone, central Pacific Ocean: Mollusca
Source: Zookeys. 2017 Oct 10;(707):1–46. doi: 10.3897/zookeys.707.13042 (PMC5674146; doi:10.3897/zookeys.707.13042)
Supplement: XML Treatment for Limopsis [file zookeys.707.13042-treatment11.xml]

<!DOCTYPE tp:taxon-treatment
  PUBLIC "-//TaxonX//DTD Taxonomic Treatment Publishing DTD v0 20100105//EN" "tax-treatment-NSO.dtd">
<tp:taxon-treatment xmlns:tp="http://www.plazi.org/taxpub"><tp:treatment-meta><kwd-group><label>Taxon classification</label><kwd><named-content xmlns:xlink="http://www.w3.org/1999/xlink" content-type="kingdom">Animalia</named-content></kwd><kwd><named-content xmlns:xlink="http://www.w3.org/1999/xlink" content-type="order">Pholadomyoida</named-content></kwd><kwd><named-content xmlns:xlink="http://www.w3.org/1999/xlink" content-type="family">Limopsidae</named-content></kwd></kwd-group><mixed-citation publication-type="journal"><person-group><name><surname>Wiklund</surname><given-names>Helena</given-names></name><name><surname>Taylor</surname><given-names>John D.</given-names></name><name><surname>Dahlgren</surname><given-names>Thomas G.</given-names></name><name><surname>Todt</surname><given-names>Christiane</given-names></name><name><surname>Ikebe</surname><given-names>Chiho</given-names></name><name><surname>Rabone</surname><given-names>Muriel</given-names></name><name><surname>Glover</surname><given-names>Adrian G.</given-names></name></person-group><article-title>Abyssal fauna of the UK-1 polymetallic nodule exploration area, Clarion-Clipperton Zone, central Pacific Ocean: <tp:taxon-name><tp:taxon-name-part taxon-name-part-type="phylum">Mollusca</tp:taxon-name-part></tp:taxon-name></article-title><source>Zookeys</source><day>10</day><month>10</month><year>2017</year><volume>2017</volume><issue>707</issue><fpage>1</fpage><lpage>46</lpage><pub-id pub-id-type="doi">10.3897/zookeys.707.13042</pub-id></mixed-citation></tp:treatment-meta><tp:nomenclature><tp:taxon-name>
                      <tp:taxon-name-part taxon-name-part-type="genus" reg="Limopsis">Limopsis</tp:taxon-name-part>
                    </tp:taxon-name><tp:taxon-authority>sp. (NHM_453)</tp:taxon-authority></tp:nomenclature><tp:treatment-sec sec-type="material" id="SECID0EVJBI"><title>Material examined.</title><p>NHM_453 NHMUK 20170069.1-2, collected 2013-10-21, <named-content xmlns:xlink="http://www.w3.org/1999/xlink" content-type="dwc:verbatimCoordinates" xlink:type="simple"><named-content content-type="geo-json" specific-use="{&#34;type&#34;:&#34;Point&#34;,&#34;coordinates&#34;:[-116.590000,13.901650]}" id="NCID0E5JBI" xlink:type="simple">13.90165 -116.59</named-content></named-content>, 4163 m. <ext-link xmlns:xlink="http://www.w3.org/1999/xlink" xlink:type="simple" ext-link-type="uri" xlink:href="http://data.nhm.ac.uk/object/ce9cbed0-82cc-420d-baad-fdfff7cc0986">http://data.nhm.ac.uk/object/ce9cbed0-82cc-420d-baad-fdfff7cc0986</ext-link></p><!--PageBreak--></tp:treatment-sec><tp:treatment-sec sec-type="description" id="SECID0EIKBI"><title>Description.</title><p>Subcircular to slightly oblique with slightly sinuous posterior margin. Periostracum with short, fine, bristles aligned in radial rows. Ligament small, triangular, set in shallow resilifer. Hinge teeth robust, 4 anterior and 5 posterior. Inner shell margin smooth. Voucher NHM_453 shell length 4.6 mm, height 4.3mm (Fig. <xref ref-type="fig" rid="F15">15</xref>).</p><fig id="F15" position="float" orientation="portrait"><label>Figure 15.</label><caption><p>
                          <italic><tp:taxon-name><tp:taxon-name-part taxon-name-part-type="genus" reg="Limopsis">Limopsis</tp:taxon-name-part></tp:taxon-name></italic> sp. (NHM_453) <bold>A</bold> Specimen NHM_453 live after recovery <bold>B</bold> Specimen NHM_453 after preservation <bold>C–D</bold> SEM of interior of right valve showing hinge teeth. Scale bars: 2mm <bold>B</bold>, 0.5mm <bold>D</bold>. Image attribution Glover, Taylor, Dahlgren &amp; Wiklund, 2017.</p></caption><graphic xmlns:xlink="http://www.w3.org/1999/xlink" xlink:href="zookeys-707-001-g015.jpg" position="float" orientation="portrait" xlink:type="simple" id="oo_160411.jpg"/></fig></tp:treatment-sec><tp:treatment-sec sec-type="Genetic data" id="SECID0EQLBI"><title>Genetic data.</title><p>GenBank NHM_453 18S-<ext-link xmlns:xlink="http://www.w3.org/1999/xlink" ext-link-type="gen" xlink:href="MF157498" xlink:type="simple">MF157498</ext-link>, <abbrev xmlns:xlink="http://www.w3.org/1999/xlink" xlink:title="cytochrome c oxidase subunit I" id="ABBRID0EWLBI" xlink:type="simple">COI</abbrev>-<ext-link xmlns:xlink="http://www.w3.org/1999/xlink" ext-link-type="gen" xlink:href="MF157524" xlink:type="simple">MF157524</ext-link>.</p></tp:treatment-sec><tp:treatment-sec sec-type="remarks" id="SECID0E1LBI"><title>Remarks.</title><p>Dissimilar in shape and periostracal bristle configuration to any recorded Eastern Pacific deep-water species (Coan &amp; Valentich-Scott 2012). However, shape and number of hinge teeth are known to change with age/size in <italic><tp:taxon-name><tp:taxon-name-part taxon-name-part-type="genus" reg="Limopsis">Limopsis</tp:taxon-name-part></tp:taxon-name></italic> species. In molecular analysis (Fig. <xref ref-type="fig" rid="F17">17</xref>) forms part of a well supported monophyletic clade with other <italic><tp:taxon-name><tp:taxon-name-part taxon-name-part-type="genus" reg="Limopsis">Limopsis</tp:taxon-name-part></tp:taxon-name></italic> species and aligns closest to <italic><tp:taxon-name><tp:taxon-name-part taxon-name-part-type="genus" reg="Limopsis">Limopsis</tp:taxon-name-part> <tp:taxon-name-part taxon-name-part-type="species" reg="marionensis">marionensis</tp:taxon-name-part></tp:taxon-name></italic> Smith, 1885 from depths of 40–1000 m in the Southern Ocean. No genetic matches on GenBank.</p></tp:treatment-sec><tp:treatment-sec sec-type="ecology" id="SECID0E4MBI"><title>Ecology.</title><p>Found in polymetallic nodule province.</p><!--PageBreak--></tp:treatment-sec><tp:treatment-sec><!--Section generated to contain objects referenced in tp:taxon-treatment.--><fig id="F17" position="float" orientation="portrait"><label>Figure 17.</label><caption><p>Phylogenetic analysis of <tp:taxon-name><tp:taxon-name-part taxon-name-part-type="class">Bivalvia</tp:taxon-name-part></tp:taxon-name>: <tp:taxon-name><tp:taxon-name-part taxon-name-part-type="order">Pteriomorpha</tp:taxon-name-part></tp:taxon-name>. 50% majority rule consensus tree from the Bayesian analyses using 18S and <abbrev xmlns:xlink="http://www.w3.org/1999/xlink" xlink:title="cytochrome c oxidase subunit I" id="ABBRID0EKSBI" xlink:type="simple">COI</abbrev>. Asterisks denotes support values of 95 or above.</p></caption><graphic xmlns:xlink="http://www.w3.org/1999/xlink" xlink:href="zookeys-707-001-g017.jpg" position="float" orientation="portrait" xlink:type="simple" id="oo_160413.jpg"/></fig></tp:treatment-sec></tp:taxon-treatment>
