# Supplementary material for: Abyssal fauna of the UK-1 polymetallic nodule exploration area, Clarion-Clipperton Zone, central Pacific Ocean: Mollusca
Source: Zookeys. 2017 Oct 10;(707):1–46. doi: 10.3897/zookeys.707.13042 (PMC5674146; doi:10.3897/zookeys.707.13042)
Supplement: XML Treatment for Catillopecten [file zookeys.707.13042-treatment12.xml]

<!DOCTYPE tp:taxon-treatment
  PUBLIC "-//TaxonX//DTD Taxonomic Treatment Publishing DTD v0 20100105//EN" "tax-treatment-NSO.dtd">
<tp:taxon-treatment xmlns:tp="http://www.plazi.org/taxpub"><tp:treatment-meta><kwd-group><label>Taxon classification</label><kwd><named-content xmlns:xlink="http://www.w3.org/1999/xlink" content-type="kingdom">Animalia</named-content></kwd><kwd><named-content xmlns:xlink="http://www.w3.org/1999/xlink" content-type="order">Pholadomyoida</named-content></kwd><kwd><named-content xmlns:xlink="http://www.w3.org/1999/xlink" content-type="family">Propeamussiidae</named-content></kwd></kwd-group><mixed-citation publication-type="journal"><person-group><name><surname>Wiklund</surname><given-names>Helena</given-names></name><name><surname>Taylor</surname><given-names>John D.</given-names></name><name><surname>Dahlgren</surname><given-names>Thomas G.</given-names></name><name><surname>Todt</surname><given-names>Christiane</given-names></name><name><surname>Ikebe</surname><given-names>Chiho</given-names></name><name><surname>Rabone</surname><given-names>Muriel</given-names></name><name><surname>Glover</surname><given-names>Adrian G.</given-names></name></person-group><article-title>Abyssal fauna of the UK-1 polymetallic nodule exploration area, Clarion-Clipperton Zone, central Pacific Ocean: <tp:taxon-name><tp:taxon-name-part taxon-name-part-type="phylum">Mollusca</tp:taxon-name-part></tp:taxon-name></article-title><source>Zookeys</source><day>10</day><month>10</month><year>2017</year><volume>2017</volume><issue>707</issue><fpage>1</fpage><lpage>46</lpage><pub-id pub-id-type="doi">10.3897/zookeys.707.13042</pub-id></mixed-citation></tp:treatment-meta><tp:nomenclature><tp:taxon-name>
                      <tp:taxon-name-part taxon-name-part-type="genus" reg="Catillopecten">Catillopecten</tp:taxon-name-part>
                    </tp:taxon-name><tp:taxon-authority>sp. (NHM_105)</tp:taxon-authority></tp:nomenclature><tp:treatment-sec sec-type="material" id="SECID0ECPBI"><title>Material examined.</title><p>NHM_105 NHMUK 20170070, collected 2013-10-11, <named-content xmlns:xlink="http://www.w3.org/1999/xlink" content-type="dwc:verbatimCoordinates" xlink:type="simple"><named-content content-type="geo-json" specific-use="{&#34;type&#34;:&#34;Point&#34;,&#34;coordinates&#34;:[-116.703080,13.793350]}" id="NCID0ELPBI" xlink:type="simple">13.79335 -116.70308</named-content></named-content>, 4081 m. <ext-link xmlns:xlink="http://www.w3.org/1999/xlink" xlink:type="simple" ext-link-type="uri" xlink:href="http://data.nhm.ac.uk/object/24f5c5bb-e419-48ef-baaa-4a6493f691d9">http://data.nhm.ac.uk/object/24f5c5bb-e419-48ef-baaa-4a6493f691d9</ext-link></p></tp:treatment-sec><tp:treatment-sec sec-type="description" id="SECID0EUPBI"><title>Description.</title><p>Small, thin-shelled, subcircular. Right valve flat, left valve slightly convex. Both valves with commarginal undulations that become stronger towards the margin, fine radial striations on both valves. Well defined anterior auricle and byssal notch. Voucher NHM_105 1.8 mm shell length, height 1.5 mm (Fig. <xref ref-type="fig" rid="F16">16</xref>).</p><fig id="F16" position="float" orientation="portrait"><label>Figure 16.</label><caption><p>
                          <italic><tp:taxon-name><tp:taxon-name-part taxon-name-part-type="genus" reg="Catillopecten">Catillopecten</tp:taxon-name-part></tp:taxon-name></italic> sp. (NHM_105) live after recovery. Scale bar: 1 mm. Image attribution Glover, Dahlgren &amp; Wiklund, 2017.</p></caption><graphic xmlns:xlink="http://www.w3.org/1999/xlink" xlink:href="zookeys-707-001-g016.jpg" position="float" orientation="portrait" xlink:type="simple" id="oo_160412.jpg"/></fig></tp:treatment-sec><tp:treatment-sec sec-type="Genetic data" id="SECID0ESQBI"><title>Genetic data.</title><p>GenBank NHM_105 18S-<ext-link xmlns:xlink="http://www.w3.org/1999/xlink" ext-link-type="gen" xlink:href="MF157469" xlink:type="simple">MF157469</ext-link>.</p></tp:treatment-sec><tp:treatment-sec sec-type="remarks" id="SECID0EXQBI"><title>Remarks.</title><p>Holotype (ZMUC) from Gulf of Panama, 3270–3670 m Galathea stn 726, figured by <xref ref-type="bibr" rid="B10">Coan and Valentich-Scott (2012</xref> pl. 100). In the molecular tree it <!--PageBreak-->groups with two other species of <tp:taxon-name><tp:taxon-name-part taxon-name-part-type="family">Propeamussidae</tp:taxon-name-part></tp:taxon-name> on a long branch and distinct from other <tp:taxon-name><tp:taxon-name-part taxon-name-part-type="order">Pectinoida</tp:taxon-name-part></tp:taxon-name>, but a GenBank species (VLG_2013) identified as <italic><tp:taxon-name><tp:taxon-name-part taxon-name-part-type="genus" reg="Propeamussium">Propeamussium</tp:taxon-name-part></tp:taxon-name></italic> sp. is distinct from these (Fig. <xref ref-type="fig" rid="F17">17</xref>). Henk H. Dijkstra (Naturalis Biodiversity Center in Leiden, Netherlands) advised on identification of this species. Forms a unique monophyletic clade distinct from all other AB01 specimens. No genetic matches on GenBank.</p><fig id="F17" position="float" orientation="portrait"><label>Figure 17.</label><caption><p>Phylogenetic analysis of <tp:taxon-name><tp:taxon-name-part taxon-name-part-type="class">Bivalvia</tp:taxon-name-part></tp:taxon-name>: <tp:taxon-name><tp:taxon-name-part taxon-name-part-type="order">Pteriomorpha</tp:taxon-name-part></tp:taxon-name>. 50% majority rule consensus tree from the Bayesian analyses using 18S and <abbrev xmlns:xlink="http://www.w3.org/1999/xlink" xlink:title="cytochrome c oxidase subunit I" id="ABBRID0EKSBI" xlink:type="simple">COI</abbrev>. Asterisks denotes support values of 95 or above.</p></caption><graphic xmlns:xlink="http://www.w3.org/1999/xlink" xlink:href="zookeys-707-001-g017.jpg" position="float" orientation="portrait" xlink:type="simple" id="oo_160413.jpg"/></fig></tp:treatment-sec><tp:treatment-sec sec-type="ecology" id="SECID0ETSBI"><title>Ecology.</title><p>Found in polymetallic nodule province.</p></tp:treatment-sec><ref-list><ref id="B10"><mixed-citation xmlns:xlink="http://www.w3.org/1999/xlink" xlink:type="simple">
          <person-group><name name-style="western"><surname>Coan</surname><given-names>EV</given-names></name><name name-style="western"><surname>Valentich-Scott</surname><given-names>PH</given-names></name></person-group> (<year>2012</year>) <article-title>Bivalve seashells of tropical west America: Marine bivalves from Baja California to northern Peru.</article-title> <source>Santa Barbara Museum of Natural History Monographs</source> <volume>6</volume>: <fpage>1</fpage>–<lpage>1258</lpage>.</mixed-citation></ref></ref-list></tp:taxon-treatment>
