# Supplementary material for: Abyssal fauna of the UK-1 polymetallic nodule exploration area, Clarion-Clipperton Zone, central Pacific Ocean: Mollusca
Source: Zookeys. 2017 Oct 10;(707):1–46. doi: 10.3897/zookeys.707.13042 (PMC5674146; doi:10.3897/zookeys.707.13042)
Supplement: XML Treatment for Prochaetodermatidae [file zookeys.707.13042-treatment13.xml]

<!DOCTYPE tp:taxon-treatment
  PUBLIC "-//TaxonX//DTD Taxonomic Treatment Publishing DTD v0 20100105//EN" "tax-treatment-NSO.dtd">
<tp:taxon-treatment xmlns:tp="http://www.plazi.org/taxpub"><tp:treatment-meta><kwd-group><label>Taxon classification</label><kwd><named-content xmlns:xlink="http://www.w3.org/1999/xlink" content-type="kingdom">Animalia</named-content></kwd><kwd><named-content xmlns:xlink="http://www.w3.org/1999/xlink" content-type="order">Pholadomyoida</named-content></kwd><kwd><named-content xmlns:xlink="http://www.w3.org/1999/xlink" content-type="family">Prochaetodermatidae</named-content></kwd></kwd-group><mixed-citation publication-type="journal"><person-group><name><surname>Wiklund</surname><given-names>Helena</given-names></name><name><surname>Taylor</surname><given-names>John D.</given-names></name><name><surname>Dahlgren</surname><given-names>Thomas G.</given-names></name><name><surname>Todt</surname><given-names>Christiane</given-names></name><name><surname>Ikebe</surname><given-names>Chiho</given-names></name><name><surname>Rabone</surname><given-names>Muriel</given-names></name><name><surname>Glover</surname><given-names>Adrian G.</given-names></name></person-group><article-title>Abyssal fauna of the UK-1 polymetallic nodule exploration area, Clarion-Clipperton Zone, central Pacific Ocean: <tp:taxon-name><tp:taxon-name-part taxon-name-part-type="phylum">Mollusca</tp:taxon-name-part></tp:taxon-name></article-title><source>Zookeys</source><day>10</day><month>10</month><year>2017</year><volume>2017</volume><issue>707</issue><fpage>1</fpage><lpage>46</lpage><pub-id pub-id-type="doi">10.3897/zookeys.707.13042</pub-id></mixed-citation></tp:treatment-meta><tp:nomenclature><tp:taxon-name>
                    <tp:taxon-name-part taxon-name-part-type="family">Prochaetodermatidae</tp:taxon-name-part>
                  </tp:taxon-name><tp:taxon-authority>sp. (NHM_344)</tp:taxon-authority></tp:nomenclature><tp:treatment-sec sec-type="material" id="SECID0EKUBI"><title>Material examined.</title><p>NHM_344 NHMUK 20170071.1-2, collected 2013-10-17, <named-content xmlns:xlink="http://www.w3.org/1999/xlink" content-type="dwc:verbatimCoordinates" xlink:type="simple"><named-content content-type="geo-json" specific-use="{&#34;type&#34;:&#34;Point&#34;,&#34;coordinates&#34;:[-116.486670,13.755830]}" id="NCID0ETUBI" xlink:type="simple">13.75583 -116.48667</named-content></named-content>, 4076 m. <ext-link xmlns:xlink="http://www.w3.org/1999/xlink" xlink:type="simple" ext-link-type="uri" xlink:href="http://data.nhm.ac.uk/object/e68608f9-4b83-4eb9-89f2-0de4f89c21b0">http://data.nhm.ac.uk/object/e68608f9-4b83-4eb9-89f2-0de4f89c21b0</ext-link></p><!--PageBreak--><!--PageBreak--></tp:treatment-sec><tp:treatment-sec sec-type="description" id="SECID0E5UBI"><title>Description.</title><p>Voucher NHM_344 (Fig. <xref ref-type="fig" rid="F18">18</xref>) partially broken aplacophoran mollusc, maximum width 0.8 mm, length of fragment ~2.5 mm. Posterior body end lacking. Anterior body intact, with indistinct neck region. Trunk partly damaged. Trunk sclerites are scales with a slender tip confluent with the broad blade without a distinct shoulder region. Tip with keel, triangular in cross section. Blade without sculpture. Data and material, including a permanent preparation of sclerites (1 slide), made available for future study.</p><fig id="F18" position="float" orientation="portrait"><label>Figure 18.</label><caption><p>
                        <tp:taxon-name><tp:taxon-name-part taxon-name-part-type="family">Prochaetodermatidae</tp:taxon-name-part></tp:taxon-name> sp. (NHM_344), abyssal aplacophoran mollusc, imaged after preservation. Scale bar: 0.5 mm. Image attribution Glover, Dahlgren &amp; Wiklund, 2017.</p></caption><graphic xmlns:xlink="http://www.w3.org/1999/xlink" xlink:href="zookeys-707-001-g018.jpg" position="float" orientation="portrait" xlink:type="simple" id="oo_160414.jpg"/></fig></tp:treatment-sec><tp:treatment-sec sec-type="Genetic data" id="SECID0E1VBI"><title>Genetic data.</title><p>GenBank NHM_344 16S-<ext-link xmlns:xlink="http://www.w3.org/1999/xlink" ext-link-type="gen" xlink:href="MF157462" xlink:type="simple">MF157462</ext-link>.</p></tp:treatment-sec><tp:treatment-sec sec-type="remarks" id="SECID0E6VBI"><title>Remarks.</title><p>The specimen has the typical body shape and sclerite type of <tp:taxon-name><tp:taxon-name-part taxon-name-part-type="family">Prochaetodermatidae</tp:taxon-name-part></tp:taxon-name>.</p></tp:treatment-sec><tp:treatment-sec sec-type="ecology" id="SECID0EKWBI"><title>Ecology.</title><p>Found in polymetallic nodule province. Burrows in soft sediment.</p></tp:treatment-sec></tp:taxon-treatment>
