# Supplementary material for: Abyssal fauna of the UK-1 polymetallic nodule exploration area, Clarion-Clipperton Zone, central Pacific Ocean: Mollusca
Source: Zookeys. 2017 Oct 10;(707):1–46. doi: 10.3897/zookeys.707.13042 (PMC5674146; doi:10.3897/zookeys.707.13042)
Supplement: XML Treatment for Veleropilina oligotropha [file zookeys.707.13042-treatment14.xml]

<!DOCTYPE tp:taxon-treatment
  PUBLIC "-//TaxonX//DTD Taxonomic Treatment Publishing DTD v0 20100105//EN" "tax-treatment-NSO.dtd">
<tp:taxon-treatment xmlns:tp="http://www.plazi.org/taxpub"><tp:treatment-meta><kwd-group><label>Taxon classification</label><kwd><named-content xmlns:xlink="http://www.w3.org/1999/xlink" content-type="kingdom">Animalia</named-content></kwd><kwd><named-content xmlns:xlink="http://www.w3.org/1999/xlink" content-type="order">Pholadomyoida</named-content></kwd><kwd><named-content xmlns:xlink="http://www.w3.org/1999/xlink" content-type="family">Neopilinidae</named-content></kwd></kwd-group><mixed-citation publication-type="journal"><person-group><name><surname>Wiklund</surname><given-names>Helena</given-names></name><name><surname>Taylor</surname><given-names>John D.</given-names></name><name><surname>Dahlgren</surname><given-names>Thomas G.</given-names></name><name><surname>Todt</surname><given-names>Christiane</given-names></name><name><surname>Ikebe</surname><given-names>Chiho</given-names></name><name><surname>Rabone</surname><given-names>Muriel</given-names></name><name><surname>Glover</surname><given-names>Adrian G.</given-names></name></person-group><article-title>Abyssal fauna of the UK-1 polymetallic nodule exploration area, Clarion-Clipperton Zone, central Pacific Ocean: <tp:taxon-name><tp:taxon-name-part taxon-name-part-type="phylum">Mollusca</tp:taxon-name-part></tp:taxon-name></article-title><source>Zookeys</source><day>10</day><month>10</month><year>2017</year><volume>2017</volume><issue>707</issue><fpage>1</fpage><lpage>46</lpage><pub-id pub-id-type="doi">10.3897/zookeys.707.13042</pub-id></mixed-citation></tp:treatment-meta><tp:nomenclature><tp:taxon-name>
                    <tp:taxon-name-part taxon-name-part-type="genus" reg="Veleropilina">Veleropilina</tp:taxon-name-part>
                    <tp:taxon-name-part taxon-name-part-type="species" reg="oligotropha">oligotropha</tp:taxon-name-part>
                  </tp:taxon-name><tp:taxon-authority>(Rokop, 1972)</tp:taxon-authority></tp:nomenclature><tp:treatment-sec sec-type="material" id="SECID0ESYBI"><title>Material examined.</title><p>NHM_405 NHMUK 20170072, collected 2013-10-20, <named-content xmlns:xlink="http://www.w3.org/1999/xlink" content-type="dwc:verbatimCoordinates" xlink:type="simple"><named-content content-type="geo-json" specific-use="{&#34;type&#34;:&#34;Point&#34;,&#34;coordinates&#34;:[-116.548850,13.863280]}" id="NCID0E2YBI" xlink:type="simple">13.86328 -116.54885</named-content></named-content>, 4050 m. <ext-link xmlns:xlink="http://www.w3.org/1999/xlink" xlink:type="simple" ext-link-type="uri" xlink:href="http://data.nhm.ac.uk/object/bf968b01-1991-43b7-87e4-25da4d5a9dc5">http://data.nhm.ac.uk/object/bf968b01-1991-43b7-87e4-25da4d5a9dc5</ext-link></p><!--PageBreak--></tp:treatment-sec><tp:treatment-sec sec-type="description" id="SECID0EFZBI"><title>Description.</title><p>Shell transparent, sculpture is reticulate, reticulation not covering the smooth apical area. Voucher specimen NHM_405, specimen length 2.2 mm, specimen width 1 mm (Fig. <xref ref-type="fig" rid="F19">19</xref>).</p><fig id="F19" position="float" orientation="portrait"><label>Figure 19.</label><caption><p>
                        <italic><tp:taxon-name><tp:taxon-name-part taxon-name-part-type="genus" reg="Veleropilina">Veleropilina</tp:taxon-name-part> <tp:taxon-name-part taxon-name-part-type="species" reg="oligotropha">oligotropha</tp:taxon-name-part></tp:taxon-name></italic> (Rokop, 1972) Specimen NHM_405. <bold>A</bold> Dorsal view of living specimen <bold>B</bold> Ventral view of living specimen. <bold>C</bold> Lateral view of ethanol-preserved specimen <bold>D</bold> Dorsal shell sculpture detail, just below apex <bold>E</bold> Ventral view of mouth and shell margin. Scale bars: 1mm. Image attribution Glover, Dahlgren &amp; Wiklund, 2017.</p></caption><graphic xmlns:xlink="http://www.w3.org/1999/xlink" xlink:href="zookeys-707-001-g019.jpg" position="float" orientation="portrait" xlink:type="simple" id="oo_160415.jpg"/></fig></tp:treatment-sec><tp:treatment-sec sec-type="Genetic data" id="SECID0ER1BI"><title>Genetic data.</title><p>GenBank NHM_405 16S-<ext-link xmlns:xlink="http://www.w3.org/1999/xlink" ext-link-type="gen" xlink:href="MF157465" xlink:type="simple">MF157465</ext-link>, 18S-<ext-link xmlns:xlink="http://www.w3.org/1999/xlink" ext-link-type="gen" xlink:href="MF157495" xlink:type="simple">MF157495</ext-link>, <abbrev xmlns:xlink="http://www.w3.org/1999/xlink" xlink:title="cytochrome c oxidase subunit I" id="ABBRID0EX1BI" xlink:type="simple">COI</abbrev>-<ext-link xmlns:xlink="http://www.w3.org/1999/xlink" ext-link-type="gen" xlink:href="MF157522" xlink:type="simple">MF157522</ext-link>.</p></tp:treatment-sec><tp:treatment-sec sec-type="remarks" id="SECID0E21BI"><title>Remarks.</title><p>Morphologically agrees with description of <italic><tp:taxon-name><tp:taxon-name-part taxon-name-part-type="genus" reg="Veleropilina">Veleropilina</tp:taxon-name-part> <tp:taxon-name-part taxon-name-part-type="species" reg="oligotropha">oligotropha</tp:taxon-name-part></tp:taxon-name></italic> (Rokop, 1972) described from ~6000 m water depth in the central North Pacific.</p><p>Forms a unique monophyletic clade distinct from all other AB01 specimens. No genetic matches on GenBank. In the molecular analyses based on the 16S gene, the <tp:taxon-name><tp:taxon-name-part taxon-name-part-type="class">Monoplacophora</tp:taxon-name-part></tp:taxon-name> clade is strongly supported, but internal branches are unresolved or, when clades are present, they have low support (Fig. <xref ref-type="fig" rid="F20">20</xref>).</p><fig id="F20" position="float" orientation="portrait"><label>Figure 20.</label><caption><p>Phylogenetic analysis of <tp:taxon-name><tp:taxon-name-part taxon-name-part-type="class">Monoplacophora</tp:taxon-name-part></tp:taxon-name>. 50% majority rule consensus tree from the Bayesian analyses using 16S. Asterisks denotes support values of 95 or above.</p></caption><graphic xmlns:xlink="http://www.w3.org/1999/xlink" xlink:href="zookeys-707-001-g020.jpg" position="float" orientation="portrait" xlink:type="simple" id="oo_160416.jpg"/></fig></tp:treatment-sec><tp:treatment-sec sec-type="ecology" id="SECID0EJ3BI"><title>Ecology.</title><p>Specimen collected from an epibenthic sledge tow across region of sediment and polymetallic nodules. <xref ref-type="bibr" rid="B53">Rokop (1972)</xref> did not observe the species directly on nodules, they were just recovered from the epibenthic sledge sample, as was the case in this study. The importance of the nodules as a habitat for the species remains uncertain until they are directly observed live on the seafloor.</p><!--PageBreak--></tp:treatment-sec><ref-list><ref id="B53"><mixed-citation xmlns:xlink="http://www.w3.org/1999/xlink" xlink:type="simple">
          <person-group><name name-style="western"><surname>Rokop</surname><given-names>FJ</given-names></name></person-group> (<year>1972</year>) <article-title>A new species of monoplacophoran from the abyssal north Pacific.</article-title> <source>Veliger</source> <volume>15</volume>: <fpage>91</fpage>–<lpage>95</lpage>.</mixed-citation></ref></ref-list></tp:taxon-treatment>
