# Supplementary material for: Abyssal fauna of the UK-1 polymetallic nodule exploration area, Clarion-Clipperton Zone, central Pacific Ocean: Mollusca
Source: Zookeys. 2017 Oct 10;(707):1–46. doi: 10.3897/zookeys.707.13042 (PMC5674146; doi:10.3897/zookeys.707.13042)
Supplement: XML Treatment for Leptochiton macleani [file zookeys.707.13042-treatment15.xml]

<!DOCTYPE tp:taxon-treatment
  PUBLIC "-//TaxonX//DTD Taxonomic Treatment Publishing DTD v0 20100105//EN" "tax-treatment-NSO.dtd">
<tp:taxon-treatment xmlns:tp="http://www.plazi.org/taxpub"><tp:treatment-meta><kwd-group><label>Taxon classification</label><kwd><named-content xmlns:xlink="http://www.w3.org/1999/xlink" content-type="kingdom">Animalia</named-content></kwd><kwd><named-content xmlns:xlink="http://www.w3.org/1999/xlink" content-type="order">Pholadomyoida</named-content></kwd><kwd><named-content xmlns:xlink="http://www.w3.org/1999/xlink" content-type="family">Leptochitonidae</named-content></kwd></kwd-group><mixed-citation publication-type="journal"><person-group><name><surname>Wiklund</surname><given-names>Helena</given-names></name><name><surname>Taylor</surname><given-names>John D.</given-names></name><name><surname>Dahlgren</surname><given-names>Thomas G.</given-names></name><name><surname>Todt</surname><given-names>Christiane</given-names></name><name><surname>Ikebe</surname><given-names>Chiho</given-names></name><name><surname>Rabone</surname><given-names>Muriel</given-names></name><name><surname>Glover</surname><given-names>Adrian G.</given-names></name></person-group><article-title>Abyssal fauna of the UK-1 polymetallic nodule exploration area, Clarion-Clipperton Zone, central Pacific Ocean: <tp:taxon-name><tp:taxon-name-part taxon-name-part-type="phylum">Mollusca</tp:taxon-name-part></tp:taxon-name></article-title><source>Zookeys</source><day>10</day><month>10</month><year>2017</year><volume>2017</volume><issue>707</issue><fpage>1</fpage><lpage>46</lpage><pub-id pub-id-type="doi">10.3897/zookeys.707.13042</pub-id></mixed-citation></tp:treatment-meta><tp:nomenclature><tp:taxon-name>
                    <tp:taxon-name-part taxon-name-part-type="genus" reg="Leptochiton">Leptochiton</tp:taxon-name-part>
                    <tp:taxon-name-part taxon-name-part-type="species" reg="macleani">macleani</tp:taxon-name-part>
                  </tp:taxon-name><tp:taxon-authority>Sirenko, 2015</tp:taxon-authority></tp:nomenclature><tp:treatment-sec sec-type="material" id="SECID0EX5BI"><title>Material examined.</title><p>NHM_446 NHMUK 20170073.1-2, collected 2013-10-20, <named-content xmlns:xlink="http://www.w3.org/1999/xlink" content-type="dwc:verbatimCoordinates" xlink:type="simple"><named-content content-type="geo-json" specific-use="{&#34;type&#34;:&#34;Point&#34;,&#34;coordinates&#34;:[-116.544320,13.863670]}" id="NCID0EA6BI" xlink:type="simple">13.86367 -116.54432</named-content></named-content>, 4050 m. <ext-link xmlns:xlink="http://www.w3.org/1999/xlink" xlink:type="simple" ext-link-type="uri" xlink:href="http://data.nhm.ac.uk/object/d69b581d-8a79-4c4d-8f70-88b2ec07d86e">http://data.nhm.ac.uk/object/d69b581d-8a79-4c4d-8f70-88b2ec07d86e</ext-link></p></tp:treatment-sec><tp:treatment-sec sec-type="description" id="SECID0EJ6BI"><title>Description.</title><p>The form and pattern of tegmental granules together with the three aesthete pores are most similar to the images of <italic><tp:taxon-name><tp:taxon-name-part taxon-name-part-type="genus" reg="Leptochiton">Leptochiton</tp:taxon-name-part> <tp:taxon-name-part taxon-name-part-type="species" reg="macleani">macleani</tp:taxon-name-part></tp:taxon-name></italic> (Sirenko, 2015: figs 34–36). Voucher NHM_446 length approx 10 mm, width 3.2 mm (Fig. <xref ref-type="fig" rid="F21">21</xref>).</p><fig id="F21" position="float" orientation="portrait"><label>Figure 21.</label><caption><p>
                        <italic><tp:taxon-name><tp:taxon-name-part taxon-name-part-type="genus" reg="Leptochiton">Leptochiton</tp:taxon-name-part> <tp:taxon-name-part taxon-name-part-type="species" reg="macleani">macleani</tp:taxon-name-part></tp:taxon-name></italic> Sirenko, 2015. NHM_446 voucher specimen. <bold>A</bold> Live specimen (lateral view) after recovery from the <abbrev xmlns:xlink="http://www.w3.org/1999/xlink" xlink:title="remotely operated vehicle" id="ABBRID0ETACI" xlink:type="simple">ROV</abbrev> scoop sample <bold>B</bold> Preserved specimen (ventro-lateral view) following DNA extraction <bold>C</bold> Dorsal view <bold>D</bold> surface detail <bold>E</bold> SEM of tegmentum surface and pores. Scale bars: 4 mm (<bold>A</bold>); 0.5 mm (<bold>D</bold>); 0.3 mm (<bold>E</bold>). Image attribution Glover, Taylor, Ikebe, Dahlgren &amp; Wiklund, 2017.</p></caption><graphic xmlns:xlink="http://www.w3.org/1999/xlink" xlink:href="zookeys-707-001-g021.jpg" position="float" orientation="portrait" xlink:type="simple" id="oo_160417.jpg"/></fig></tp:treatment-sec><tp:treatment-sec sec-type="Genetic data" id="SECID0EKBCI"><title>Genetic data.</title><p>GenBank NHM_446 16S-<ext-link xmlns:xlink="http://www.w3.org/1999/xlink" ext-link-type="gen" xlink:href="MF157466" xlink:type="simple">MF157466</ext-link>, 18S-<ext-link xmlns:xlink="http://www.w3.org/1999/xlink" ext-link-type="gen" xlink:href="MF157497" xlink:type="simple">MF157497</ext-link>, <abbrev xmlns:xlink="http://www.w3.org/1999/xlink" xlink:title="cytochrome c oxidase subunit I" id="ABBRID0EQBCI" xlink:type="simple">COI</abbrev>-<ext-link xmlns:xlink="http://www.w3.org/1999/xlink" ext-link-type="gen" xlink:href="MF157523" xlink:type="simple">MF157523</ext-link>.</p></tp:treatment-sec><tp:treatment-sec sec-type="remarks" id="SECID0EUBCI"><title>Remarks.</title><p>
                    <xref ref-type="bibr" rid="B61">Sirenko (2015)</xref> has recently reviewed <italic><tp:taxon-name><tp:taxon-name-part taxon-name-part-type="genus" reg="Leptochiton">Leptochiton</tp:taxon-name-part></tp:taxon-name></italic> of the southeastern Pacific Ocean and described several new species that had been previously confounded with <italic><tp:taxon-name><tp:taxon-name-part taxon-name-part-type="genus" reg="Leptochiton">Leptochiton</tp:taxon-name-part> <tp:taxon-name-part taxon-name-part-type="species" reg="belknapi">belknapi</tp:taxon-name-part></tp:taxon-name></italic> Dall, 1878. The specimen morphologically matches <italic><tp:taxon-name><tp:taxon-name-part taxon-name-part-type="genus" reg="Leptochiton">Leptochiton</tp:taxon-name-part> <tp:taxon-name-part taxon-name-part-type="species" reg="macleani">macleani</tp:taxon-name-part></tp:taxon-name></italic>, type locality Peru-Chile Trench, East Pacific, 4600 m depth. Forms a unique monophyletic clade distinct from other AB01 specimens. No genetic matches on GenBank. In the molecular analyses based on the 18S and <abbrev xmlns:xlink="http://www.w3.org/1999/xlink" xlink:title="cytochrome c oxidase subunit I" id="ABBRID0E2CCI" xlink:type="simple">COI</abbrev> genes, it falls with strong support as sister taxon to two other <italic><tp:taxon-name><tp:taxon-name-part taxon-name-part-type="genus" reg="Leptochiton">Leptochiton</tp:taxon-name-part></tp:taxon-name></italic> species, but in the phylogenetic tree the genus <italic><tp:taxon-name><tp:taxon-name-part taxon-name-part-type="genus" reg="Leptochiton">Leptochiton</tp:taxon-name-part></tp:taxon-name></italic> is not monophyletic (Fig. <xref ref-type="fig" rid="F22">22</xref>).</p><fig id="F22" position="float" orientation="portrait"><label>Figure 22.</label><caption><p>Phylogenetic analysis of <tp:taxon-name><tp:taxon-name-part taxon-name-part-type="family">Leptochitonidae</tp:taxon-name-part></tp:taxon-name>, <tp:taxon-name><tp:taxon-name-part taxon-name-part-type="class">Polyplacophora</tp:taxon-name-part></tp:taxon-name>. 50% majority rule consensus tree from the Bayesian analyses, combining 18S and <abbrev xmlns:xlink="http://www.w3.org/1999/xlink" xlink:title="cytochrome c oxidase subunit I" id="ABBRID0EDECI" xlink:type="simple">COI</abbrev>. Asterisks denotes posterior probability values of 95 or above.</p></caption><graphic xmlns:xlink="http://www.w3.org/1999/xlink" xlink:href="zookeys-707-001-g022.jpg" position="float" orientation="portrait" xlink:type="simple" id="oo_160418.jpg"/></fig></tp:treatment-sec><tp:treatment-sec sec-type="ecology" id="SECID0EMECI"><title>Ecology.</title><p>Specimen collected from an <abbrev xmlns:xlink="http://www.w3.org/1999/xlink" xlink:title="remotely operated vehicle" id="ABBRID0ESECI" xlink:type="simple">ROV</abbrev> scoop in region of sediment and polymetallic nodules, presumed living associated or on the nodule surface, but not directly observed doing so.</p><!--PageBreak--></tp:treatment-sec><ref-list><ref id="B61"><mixed-citation xmlns:xlink="http://www.w3.org/1999/xlink" xlink:type="simple">
          <person-group><name name-style="western"><surname>Sirenko</surname><given-names>B</given-names></name></person-group> (<year>2015</year>) <article-title>Shallow and deep-sea chitons of the genus <tp:taxon-name><tp:taxon-name-part taxon-name-part-type="genus">Leptochiton</tp:taxon-name-part></tp:taxon-name> Gray, 1847 (<tp:taxon-name><tp:taxon-name-part taxon-name-part-type="phylum">Mollusca</tp:taxon-name-part></tp:taxon-name>: <tp:taxon-name><tp:taxon-name-part taxon-name-part-type="class">Polyplacophora</tp:taxon-name-part></tp:taxon-name>: <tp:taxon-name><tp:taxon-name-part taxon-name-part-type="order">Lepidopleurida</tp:taxon-name-part></tp:taxon-name>) from Peruvian and Chilean waters.</article-title> <source>Zootaxa</source> <volume>4033</volume>: <fpage>151</fpage>–<lpage>202</lpage>. <ext-link xlink:type="simple" ext-link-type="doi" xlink:href="10.11646/zootaxa.4033.2.1">https://doi.org/10.11646/zootaxa.4033.2.1</ext-link></mixed-citation></ref></ref-list></tp:taxon-treatment>
