# Supplementary material for: Abyssal fauna of the UK-1 polymetallic nodule exploration area, Clarion-Clipperton Zone, central Pacific Ocean: Mollusca
Source: Zookeys. 2017 Oct 10;(707):1–46. doi: 10.3897/zookeys.707.13042 (PMC5674146; doi:10.3897/zookeys.707.13042)
Supplement: XML Treatment for Fissidentalium [file zookeys.707.13042-treatment16.xml]

<!DOCTYPE tp:taxon-treatment
  PUBLIC "-//TaxonX//DTD Taxonomic Treatment Publishing DTD v0 20100105//EN" "tax-treatment-NSO.dtd">
<tp:taxon-treatment xmlns:tp="http://www.plazi.org/taxpub"><tp:treatment-meta><kwd-group><label>Taxon classification</label><kwd><named-content xmlns:xlink="http://www.w3.org/1999/xlink" content-type="kingdom">Animalia</named-content></kwd><kwd><named-content xmlns:xlink="http://www.w3.org/1999/xlink" content-type="order">Pholadomyoida</named-content></kwd><kwd><named-content xmlns:xlink="http://www.w3.org/1999/xlink" content-type="family">Dentaliidae</named-content></kwd></kwd-group><mixed-citation publication-type="journal"><person-group><name><surname>Wiklund</surname><given-names>Helena</given-names></name><name><surname>Taylor</surname><given-names>John D.</given-names></name><name><surname>Dahlgren</surname><given-names>Thomas G.</given-names></name><name><surname>Todt</surname><given-names>Christiane</given-names></name><name><surname>Ikebe</surname><given-names>Chiho</given-names></name><name><surname>Rabone</surname><given-names>Muriel</given-names></name><name><surname>Glover</surname><given-names>Adrian G.</given-names></name></person-group><article-title>Abyssal fauna of the UK-1 polymetallic nodule exploration area, Clarion-Clipperton Zone, central Pacific Ocean: <tp:taxon-name><tp:taxon-name-part taxon-name-part-type="phylum">Mollusca</tp:taxon-name-part></tp:taxon-name></article-title><source>Zookeys</source><day>10</day><month>10</month><year>2017</year><volume>2017</volume><issue>707</issue><fpage>1</fpage><lpage>46</lpage><pub-id pub-id-type="doi">10.3897/zookeys.707.13042</pub-id></mixed-citation></tp:treatment-meta><tp:nomenclature><tp:taxon-name>
                      <tp:taxon-name-part taxon-name-part-type="genus" reg="Fissidentalium">Fissidentalium</tp:taxon-name-part>
                    </tp:taxon-name><tp:taxon-authority>sp. (NHM_261)</tp:taxon-authority></tp:nomenclature><tp:treatment-sec sec-type="material" id="SECID0EAHCI"><title>Material examined.</title><p>NHM_261 NHMUK 20170074, collected 2013-10-17, <named-content xmlns:xlink="http://www.w3.org/1999/xlink" content-type="dwc:verbatimCoordinates" xlink:type="simple"><named-content content-type="geo-json" specific-use="{&#34;type&#34;:&#34;Point&#34;,&#34;coordinates&#34;:[-116.486670,13.755830]}" id="NCID0EJHCI" xlink:type="simple">13.75583 -116.48667</named-content></named-content>, 4076 m. <ext-link xmlns:xlink="http://www.w3.org/1999/xlink" xlink:type="simple" ext-link-type="uri" xlink:href="http://data.nhm.ac.uk/object/679fa0ca-d647-446d-87c5-e8d33949efe2">http://data.nhm.ac.uk/object/679fa0ca-d647-446d-87c5-e8d33949efe2</ext-link></p><!--PageBreak--><!--PageBreak--></tp:treatment-sec><tp:treatment-sec sec-type="description" id="SECID0EUHCI"><title>Description.</title><p>A damaged shell with rib features and curvature similar to <italic><tp:taxon-name><tp:taxon-name-part taxon-name-part-type="genus" reg="Fissidentalium">Fissidentalium</tp:taxon-name-part></tp:taxon-name></italic> species (see Scarabino, 1995). Voucher NHM_261, poor preservation, length 21 mm, maximum width 3.1 mm (Fig. <xref ref-type="fig" rid="F23">23A</xref>).</p><fig id="F23" position="float" orientation="portrait"><label>Figure 23.</label><caption><p>
                          <tp:taxon-name><tp:taxon-name-part taxon-name-part-type="class">Scaphopoda</tp:taxon-name-part></tp:taxon-name> spp. <bold>A</bold> <italic><tp:taxon-name><tp:taxon-name-part taxon-name-part-type="genus" reg="Fissidentalium">Fissidentalium</tp:taxon-name-part></tp:taxon-name></italic> sp. (NHM_261) live specimen. <bold>B</bold> <tp:taxon-name><tp:taxon-name-part taxon-name-part-type="order">Gadilida</tp:taxon-name-part></tp:taxon-name> sp. (NHM_192) live specimen <bold>C</bold> <italic><tp:taxon-name><tp:taxon-name-part taxon-name-part-type="genus" reg="Gadila">Gadila</tp:taxon-name-part></tp:taxon-name></italic> sp. (NHM_345) live specimen <bold>D</bold> <tp:taxon-name><tp:taxon-name-part taxon-name-part-type="order">Gadilida</tp:taxon-name-part></tp:taxon-name> sp. (NHM_132) live specimen. Scale bars: 5 mm (<bold>A, D</bold>); 1 mm (<bold>B</bold>); 2 mm (<bold>C</bold>). Image attribution Glover, Dahlgren &amp; Wiklund, 2017.</p></caption><graphic xmlns:xlink="http://www.w3.org/1999/xlink" xlink:href="zookeys-707-001-g023.jpg" position="float" orientation="portrait" xlink:type="simple" id="oo_160419.jpg"/></fig></tp:treatment-sec><tp:treatment-sec sec-type="Genetic data" id="SECID0E4JCI"><title>Genetic data.</title><p>GenBank NHM_261 16S-<ext-link xmlns:xlink="http://www.w3.org/1999/xlink" ext-link-type="gen" xlink:href="MF157461" xlink:type="simple">MF157461</ext-link>, 18S-<ext-link xmlns:xlink="http://www.w3.org/1999/xlink" ext-link-type="gen" xlink:href="MF157489" xlink:type="simple">MF157489</ext-link>, <abbrev xmlns:xlink="http://www.w3.org/1999/xlink" xlink:title="cytochrome c oxidase subunit I" id="ABBRID0EDKCI" xlink:type="simple">COI</abbrev>-<ext-link xmlns:xlink="http://www.w3.org/1999/xlink" ext-link-type="gen" xlink:href="MF157511" xlink:type="simple">MF157511</ext-link>.</p></tp:treatment-sec><tp:treatment-sec sec-type="remarks" id="SECID0EHKCI"><title>Remarks.</title><p>Forms a unique monophyletic clade distinct from other AB01 specimens. In the molecular analysis it groups with other <italic><tp:taxon-name><tp:taxon-name-part taxon-name-part-type="genus" reg="Fissidentalium">Fissidentalium</tp:taxon-name-part></tp:taxon-name></italic> species, but with very low support. No genetic matches on GenBank. Phylogenetic tree supports placement in order <tp:taxon-name><tp:taxon-name-part taxon-name-part-type="order">Dentaliida</tp:taxon-name-part></tp:taxon-name>, family <tp:taxon-name><tp:taxon-name-part taxon-name-part-type="family">Dentaliidae</tp:taxon-name-part></tp:taxon-name> (Fig. <xref ref-type="fig" rid="F24">24</xref>). Genetic data and imagery provided to facilitate future study.</p><fig id="F24" position="float" orientation="portrait"><label>Figure 24.</label><caption><p>Phylogenetic analysis of <tp:taxon-name><tp:taxon-name-part taxon-name-part-type="class">Scaphopoda</tp:taxon-name-part></tp:taxon-name>. 50% majority rule consensus tree from the Bayesian analyses using 18S. Asterisks denotes support values of 95 or above.</p></caption><graphic xmlns:xlink="http://www.w3.org/1999/xlink" xlink:href="zookeys-707-001-g024.jpg" position="float" orientation="portrait" xlink:type="simple" id="oo_160420.jpg"/></fig></tp:treatment-sec><tp:treatment-sec sec-type="ecology" id="SECID0EULCI"><title>Ecology.</title><p>Specimen collected from an epibenthic sledge tow across region of sediment and polymetallic nodules.</p></tp:treatment-sec></tp:taxon-treatment>
