# Supplementary material for: Abyssal fauna of the UK-1 polymetallic nodule exploration area, Clarion-Clipperton Zone, central Pacific Ocean: Mollusca
Source: Zookeys. 2017 Oct 10;(707):1–46. doi: 10.3897/zookeys.707.13042 (PMC5674146; doi:10.3897/zookeys.707.13042)
Supplement: XML Treatment for Acanthomeniidae [file zookeys.707.13042-treatment20.xml]

<!DOCTYPE tp:taxon-treatment
  PUBLIC "-//TaxonX//DTD Taxonomic Treatment Publishing DTD v0 20100105//EN" "tax-treatment-NSO.dtd">
<tp:taxon-treatment xmlns:tp="http://www.plazi.org/taxpub"><tp:treatment-meta><kwd-group><label>Taxon classification</label><kwd><named-content xmlns:xlink="http://www.w3.org/1999/xlink" content-type="kingdom">Animalia</named-content></kwd><kwd><named-content xmlns:xlink="http://www.w3.org/1999/xlink" content-type="order">Pholadomyoida</named-content></kwd><kwd><named-content xmlns:xlink="http://www.w3.org/1999/xlink" content-type="family">Acanthomeniidae</named-content></kwd></kwd-group><mixed-citation publication-type="journal"><person-group><name><surname>Wiklund</surname><given-names>Helena</given-names></name><name><surname>Taylor</surname><given-names>John D.</given-names></name><name><surname>Dahlgren</surname><given-names>Thomas G.</given-names></name><name><surname>Todt</surname><given-names>Christiane</given-names></name><name><surname>Ikebe</surname><given-names>Chiho</given-names></name><name><surname>Rabone</surname><given-names>Muriel</given-names></name><name><surname>Glover</surname><given-names>Adrian G.</given-names></name></person-group><article-title>Abyssal fauna of the UK-1 polymetallic nodule exploration area, Clarion-Clipperton Zone, central Pacific Ocean: <tp:taxon-name><tp:taxon-name-part taxon-name-part-type="phylum">Mollusca</tp:taxon-name-part></tp:taxon-name></article-title><source>Zookeys</source><day>10</day><month>10</month><year>2017</year><volume>2017</volume><issue>707</issue><fpage>1</fpage><lpage>46</lpage><pub-id pub-id-type="doi">10.3897/zookeys.707.13042</pub-id></mixed-citation></tp:treatment-meta><tp:nomenclature><tp:taxon-name>
                  <tp:taxon-name-part taxon-name-part-type="family">Acanthomeniidae</tp:taxon-name-part>
                </tp:taxon-name><tp:taxon-authority>sp. (NHM_367)</tp:taxon-authority></tp:nomenclature><tp:treatment-sec sec-type="material" id="SECID0EOWCI"><title>Material examined.</title><p>NHM_367 NHMUK 20170078.1-2, collected 2013-10-19, <named-content xmlns:xlink="http://www.w3.org/1999/xlink" content-type="dwc:verbatimCoordinates" xlink:type="simple"><named-content content-type="geo-json" specific-use="{&#34;type&#34;:&#34;Point&#34;,&#34;coordinates&#34;:[-116.716280,13.933070]}" id="NCID0EXWCI" xlink:type="simple">13.93307 -116.71628</named-content></named-content>, 4182 m. <ext-link xmlns:xlink="http://www.w3.org/1999/xlink" xlink:type="simple" ext-link-type="uri" xlink:href="http://data.nhm.ac.uk/object/c0577fc9-7302-4fec-bc8c-87a17a38bc91">http://data.nhm.ac.uk/object/c0577fc9-7302-4fec-bc8c-87a17a38bc91</ext-link></p></tp:treatment-sec><tp:treatment-sec sec-type="description" id="SECID0EAXCI"><title>Description.</title><p>Voucher specimen NHM_367, small solenogaster specimen, anterior end lacking; fragment ca. 2.5 mm long and 0.5 mm in maximum diameter (Fig. <xref ref-type="fig" rid="F25">25</xref>). Main epidermal sclerites are slender, elongate and pointed scales with a thin, symmetrical rim, and hollow acicular spicules with voluminous cavities, thin walls, and short, pointed tips. Data and material, including a permanent preparation of sclerites (1 slide), made available for future study.</p><fig id="F25" position="float" orientation="portrait"><label>Figure 25.</label><caption><p>
                      <tp:taxon-name><tp:taxon-name-part taxon-name-part-type="family">Acanthomeniidae</tp:taxon-name-part></tp:taxon-name> sp. (NHM_367). Living aplacophoran-like mollusc specimen recovered from sledge sample. Scale bar: 0.5 mm. Image attribution Glover, Dahlgren &amp; Wiklund, 2017.</p></caption><graphic xmlns:xlink="http://www.w3.org/1999/xlink" xlink:href="zookeys-707-001-g025.jpg" position="float" orientation="portrait" xlink:type="simple" id="oo_160421.jpg"/></fig></tp:treatment-sec><tp:treatment-sec sec-type="Genetic data" id="SECID0E3XCI"><title>Genetic data.</title><p>GenBank NHM_367 <abbrev xmlns:xlink="http://www.w3.org/1999/xlink" xlink:title="cytochrome c oxidase subunit I" id="ABBRID0ECYCI" xlink:type="simple">COI</abbrev>-<ext-link xmlns:xlink="http://www.w3.org/1999/xlink" ext-link-type="gen" xlink:href="MF157519" xlink:type="simple">MF157519</ext-link>.</p><!--PageBreak--></tp:treatment-sec><tp:treatment-sec sec-type="remarks" id="SECID0EHYCI"><title>Remarks.</title><p>The combination of scales and hollow spicules as main epidermal sclerites is diagnostic for the family <tp:taxon-name><tp:taxon-name-part taxon-name-part-type="family">Acanthomeniidae</tp:taxon-name-part></tp:taxon-name>. Forms a unique monophyletic clade distinct from other AB01 specimens (Fig. <xref ref-type="fig" rid="F27">27</xref>). No genetic matches on GenBank.</p></tp:treatment-sec><tp:treatment-sec sec-type="ecology" id="SECID0EWYCI"><title>Ecology.</title><p>Specimen collected from an epibenthic sledge tow across region of sediment and polymetallic nodules.</p></tp:treatment-sec><tp:treatment-sec><!--Section generated to contain objects referenced in tp:taxon-treatment.--><fig id="F27" position="float" orientation="portrait"><label>Figure 27.</label><caption><p>Phylogenetic analysis of <tp:taxon-name><tp:taxon-name-part taxon-name-part-type="class">Solenogastres</tp:taxon-name-part></tp:taxon-name>, 50% majority rule consensus tree from the Bayesian analyses using <abbrev xmlns:xlink="http://www.w3.org/1999/xlink" xlink:title="cytochrome c oxidase subunit I" id="ABBRID0EV4CI" xlink:type="simple">COI</abbrev>. Asterisks denotes support values of 95 or above.</p></caption><graphic xmlns:xlink="http://www.w3.org/1999/xlink" xlink:href="zookeys-707-001-g027.jpg" position="float" orientation="portrait" xlink:type="simple" id="oo_160423.jpg"/></fig></tp:treatment-sec></tp:taxon-treatment>
